# Supplementary material for: An Improved Red-Billed Blue Magpie Algorithm and Its Application to Constrained Optimization Problems
Source: Biomimetics (Basel). 2025 Nov 20;10(11):788. doi: 10.3390/biomimetics10110788 (PMC12650757; doi:10.3390/biomimetics10110788)
Supplement: Supplementary file 1 [file biomimetics-10-00788-s001.zip]

Archive with 3 entries (3 files):
- Table S1 CEC result.xlsx
- Table S2 Wilcoxon.xlsx
- Table S3 Strategies Effectiveness and Parameter Sensitivity Analysis.xlsx
