# Supplementary material for: An Improved Red-Billed Blue Magpie Algorithm and Its Application to Constrained Optimization Problems
Source: Biomimetics (Basel). 2025 Nov 20;10(11):788. doi: 10.3390/biomimetics10110788 (PMC12650757; doi:10.3390/biomimetics10110788)
Supplement: Supplementary file 1 [file biomimetics-10-00788-s001.zip › Table S1 CEC result.xlsx]

## Sheet: CEC-2017(Dim=30)
Function		IRBMO	RBMO	LSHADE_cnEpSin	LSHADE_SPACMA	PPSO	MELGWO	WOA	SSA	GJO	AVOA	SO	DBO	GTO	BKA	HO	RIME
F1	Mean	3294.3	12917	13380.6	6235.73	4.44368e+07	2.08897e+09	5.20312e+09	5489.25	1.2672e+10	1.76114e+06	1.35148e+07	2.29954e+08	281861	6.19166e+09	1.07655e+09	4.02935e+06
	Std	2913.17	11770	16422.8	6456.65	2.15337e+08	2.36659e+09	1.59499e+09	5900.91	3.7957e+09	7.02404e+06	3.07277e+07	1.35093e+08	308676	3.58392e+09	5.04354e+08	1.59202e+06
	Best	116.269	716.513	437.015	107.481	48540	6.51652e+07	3.215e+09	201.75	6.01358e+09	8327.07	1.79651e+06	468554	14268	5.5238e+08	2.94115e+08	1.69334e+06
	Worst	8986.84	44678.8	77484.3	22203.8	1.18386e+09	1.20211e+10	1.07113e+10	20963.6	2.1358e+10	3.87514e+07	1.69777e+08	5.15562e+08	1.45623e+06	1.6716e+10	2.18088e+09	8.63046e+06
F3	Mean	1455.81	1961.01	25179	29904.5	87449.6	43552.7	285283	47174.6	58827	57108.5	70689.4	85680.7	14771.1	28751.5	60315.2	44957.7
	Std	751.483	1133.57	16719.3	40795.3	21099.4	10176.5	82986.8	7807.63	8842.48	9621.45	9519.11	9259.87	6994.36	7838.54	8289.58	12917.9
	Best	642.878	671.841	7508.98	5544.77	43876.5	22826.9	158568	32862.2	40914.5	30029.4	50060.7	63169.2	2954.08	15111.1	46522.1	20839.9
	Worst	4072.76	4958.31	66772.7	143582	140323	62080.9	466490	60991.2	71691.4	71689.8	87341	103615	29072.6	43790.6	77365.3	71285.8
F4	Mean	494.288	505.048	497.599	493.505	536.775	638.054	1354.02	496.691	1238.25	540.874	566.211	654.714	521.282	1112.44	753.377	524.937
	Std	15.5684	26.1877	25.8706	27.3595	28.4111	102.682	445.604	21.2318	430.13	34.1792	48.3654	129.597	23.5078	702.149	113.272	29.7672
	Best	459.049	464.479	401.394	404.298	489.658	522.718	883.341	464.497	746.119	479.903	501.388	497.778	476.301	543.066	560.302	480.837
	Worst	518.91	567.714	527.272	527.406	636.88	931.707	2900.01	526.332	2718.22	637.422	704.233	1025.19	568.204	3677.06	1013.31	630.771
F5	Mean	554.981	572.951	558.732	563.048	557.017	666.645	837.855	753.027	730.123	717.247	602.937	736.313	683.948	722.736	743.601	615.737
	Std	16.1448	23.6016	10.2552	14.7127	21.9391	33.8706	57.46	40.2219	58.3922	52.0269	18.8459	66.379	32.2437	36.6342	35.7023	33.8429
	Best	522.008	536.929	540.999	540.677	521.961	607.368	684.433	658.734	635.469	618.534	570.092	611.194	610.463	652.71	678.268	553.558
	Worst	595.752	641.435	582.3	599.762	613.511	752.363	931.381	803.459	880.948	822.921	649.961	881.315	744.769	787.357	827.683	716.214
F6	Mean	600.668	601.728	604.533	601.234	604.426	642.713	683.171	648.597	640.018	656.227	618.116	650.973	646.613	661.963	662.448	613.447
	Std	0.336441	2.79772	3.06206	1.23304	2.31092	8.75026	13.0687	11.3337	12.0407	8.52187	7.52222	12.8242	9.13728	6.13378	5.93624	8.10612
	Best	600.225	600.229	600.723	600.123	601.193	628.049	656.7	623.407	620.983	642.837	605.09	627.246	627.917	646.748	646.232	603.359
	Worst	601.53	615.674	615.793	604.453	611.424	659.53	713.619	673.742	677.365	678.494	631.828	684.664	667.96	672.326	670.455	642.532
F7	Mean	795.289	809.847	820.533	819.008	795.001	1034.07	1309.54	1206.48	1069.52	1175.07	902.203	1018.01	1085.88	1230.65	1150.35	877.389
	Std	16.0968	19.83	21.4011	25.4569	18.0098	55.0813	66.1448	108.295	63.4906	61.3338	46.2831	99.9178	75.2318	77.4548	51.4443	38.6833
	Best	767.039	780.285	788.809	772.397	758.139	924.336	1165.37	927.763	907.508	1069.52	820.318	838.256	962.254	1048.1	1036.05	819.156
	Worst	831.007	863.82	871.555	879.094	830.165	1156.06	1431.76	1351.55	1163.22	1297.45	1007.22	1207.17	1249	1365.36	1243.75	978.899
F8	Mean	852.982	880.122	863.314	856.903	853.239	937.001	1059.59	977.908	988.821	972.041	903.309	1025.06	942.856	969.626	962.49	916.659
	Std	16.0247	22.487	13.9585	10.7302	14.7949	31.44	44.6447	26.4889	39.4314	25.9967	23.0501	60.1586	26.2526	23.645	22.2381	30.7093
	Best	830.884	854.392	838.921	834.957	826.906	868.199	964.19	916.41	919.365	919.402	861.28	916.4	886.569	930.438	913.7	865.592
	Worst	897.7	948.671	902.502	878.389	879.112	988.414	1159.56	1031.15	1065.5	1026.86	951.668	1132.17	994.016	1018.68	1006.72	988.091
F9	Mean	999.698	1015.69	1330.31	1279.51	1231.6	3854.28	11413.5	5252.85	5382.37	5717.99	2496.12	6565.05	4026	5269.94	5923.83	3299.26
	Std	83.8134	126.466	263.468	257.297	238.659	1070.46	3763.3	665.177	1261.6	932.478	781.508	1859	788.193	637.208	920.908	2030.44
	Best	907.984	911.213	955.966	941.496	942.674	2077.36	6696.13	1939.25	3443.64	3647.36	1334.53	3014.12	2583.6	3442.54	4262.51	1083.11
	Worst	1268.51	1435.82	1986.64	2013.26	1821.05	6753.45	21189	6344.29	8649.11	8936.99	4342.82	10099.4	5613.68	6244.24	7333.81	9741.72
F10	Mean	4805.19	5116.04	4388.38	4311.85	4010.7	5282.43	7538.63	5031.72	6367.44	5517.35	3997.79	6512.35	5847.95	5376.3	5802.39	4436.04
	Std	667.644	671.041	430.16	459.465	687.064	737.49	685.587	906.533	1171.89	834.939	750.797	1132.49	1213.76	491.012	523.942	670.319
	Best	2944.42	3825.91	3557.74	3315.97	2714.98	3607.03	6040.71	3256.12	4587.49	3535.94	2990.3	4864.32	3285.01	4192.75	4653.4	3158.8
	Worst	6593.43	6590.37	5385.72	5715.25	5345.42	6551.85	8576.14	7150.19	9238.39	7390.48	6803.06	9112.43	8462.19	6202.63	6894.17	5749.4
F11	Mean	1189.39	1218.7	1286.4	1265.27	1827.51	1446.38	11483.7	1292.93	3366.46	1318.16	1434.66	1888.02	1259.02	1487.48	1885.7	1358.94
	Std	34.0791	35.9174	55.3091	53.3968	838.862	236.442	5136.3	81.8288	1666.36	71.6885	102.707	575.8	55.0037	144.685	267.829	49.952
	Best	1115.87	1154.52	1174.89	1162.63	1235.55	1227.16	4196.07	1168.96	1680.14	1190.68	1303.02	1365.99	1182.92	1271.44	1438.69	1260.26
	Worst	1255.44	1301.21	1432.67	1404.1	5815.09	2459.14	25298.1	1470.22	8154.4	1489.54	1672.02	3806.59	1448.29	2048.89	2518.5	1481.5
F12	Mean	145341	207198	458807	335768	3.80768e+06	4.68658e+07	5.20473e+08	1.31623e+06	9.36198e+08	1.43623e+07	3.41866e+06	7.11561e+07	1.6208e+06	7.76244e+07	1.53429e+08	1.87103e+07
	Std	274754	361718	629336	394574	2.4987e+06	7.63741e+07	3.64626e+08	908260	9.49334e+08	1.16716e+07	3.30822e+06	1.06875e+08	1.40693e+06	8.88454e+07	9.90377e+07	1.92567e+07
	Best	13151	10823.2	36033.8	16567.6	254126	1.24724e+06	4.96726e+07	117066	1.5294e+08	1.54357e+06	103511	1.97015e+06	58373.4	3.27346e+06	1.54089e+07	1.90466e+06
	Worst	1.46346e+06	1.91608e+06	3.04405e+06	2.0388e+06	1.07582e+07	4.0479e+08	1.67513e+09	3.33363e+06	4.37775e+09	4.71017e+07	1.28477e+07	4.72382e+08	5.94005e+06	3.48966e+08	3.25777e+08	7.88357e+07
F13	Mean	11130.5	13969.1	17158	15733.8	22367.3	89791.6	1.17681e+07	18565.7	4.22908e+08	99569.1	40889.8	2.12547e+07	23095.2	192564	140594	138568
	Std	17387.9	14686.2	14038.8	12510.2	14909.7	65880.7	1.17173e+07	17191.1	7.80525e+08	63866.1	29180	4.46006e+07	22787.8	104754	84585.6	168639
	Best	2007.07	1727.5	5175.58	1992.94	4187.01	17959.4	1.33122e+06	2210.66	411197	29076.2	8107.34	36721.8	2672.83	50022.7	40782.8	12836.4
	Worst	62370.4	62706	70465.8	44823.5	66082.7	258986	4.7717e+07	77340.3	3.04129e+09	300410	118391	2.07142e+08	79183.3	536343	451379	849684
F14	Mean	1498.59	1511.55	1622.52	1659.14	500817	178885	2.31766e+06	51660.3	958841	881370	71855.9	239260	5590.63	9387.3	516195	101985
	Std	24.383	28.6465	71.9989	345.051	412691	250255	2.41957e+06	40506.1	1.19694e+06	1.13792e+06	77395.4	265467	4093.25	11433.4	555052	66731.4
	Best	1452.92	1472.49	1473.12	1489.94	12439.5	4304.22	16163.1	11293	33877.3	90700.9	5339.73	29918.6	1527.23	1685.85	40822	12018.1
	Worst	1561.26	1580.59	1790.54	3459.83	1.68918e+06	1.10778e+06	9.88441e+06	163679	4.51434e+06	5.51942e+06	396027	1.34952e+06	16397.4	49257.6	2.02783e+06	309671
F15	Mean	2030.11	3548.93	3101.14	2472.16	7334.79	25265.9	1.2516e+07	16377.4	6.56559e+06	47688.3	13194.2	234093	5611.03	41264.3	41411.6	22709.9
	Std	219.791	7526.01	1595.23	784.131	6804.1	17624.7	2.28343e+07	14597	2.05264e+07	31971.6	10301.6	861202	4220.76	28612	33903.6	14979.1
	Best	1661.04	1667.67	2026.04	1777.77	2062.7	5480.22	274667	2255.71	45193.7	12785.2	2878.11	6371.82	1766.85	5635.03	9152.64	3521.85
	Worst	2610.5	43336.6	10039.4	5329.16	30549.4	69040.3	1.0985e+08	56318.2	1.12941e+08	151834	44186.5	4.78153e+06	20211.6	117667	159845	49590.2
F16	Mean	2433.33	2599.8	2290.09	2544.64	2553.82	3005.79	4215.37	2867.93	3224.13	3150.03	2607.23	3408.38	2873.06	3037.46	3611.1	2790.53
	Std	264.368	227.561	227.069	277.951	302.393	312.022	583.386	383.431	428.814	440.833	289.404	408.509	327.623	363.553	570.575	356.808
	Best	1894.1	2082.24	1742.34	1888.81	1992.93	2357.34	3118.43	2077.26	2352.29	2273.5	2073.08	2827.29	2124.57	2444.53	2838.87	2147.75
	Worst	2909.39	3052.02	2699.83	2970.91	3072.46	3614.54	5616.95	3904.86	4052.89	4240.34	3286.53	4293.58	3526.3	3880.5	4837.31	3492.82
F17	Mean	2008.08	2015.33	1928.18	1976.71	2060.55	2347.61	2765.8	2518.34	2326.67	2521.14	2263.28	2681.04	2311.14	2367.7	2517.72	2219.54
	Std	130.353	141.165	96.1105	125.916	205.661	244.088	351.225	269.445	317.882	226.119	139.547	272.894	266.39	215.816	242.76	223.056
	Best	1781.39	1841.58	1793.87	1798.07	1741.93	1847.83	2058.96	1891.94	1812.32	2061.3	1986.4	2191.02	1914.43	1871.53	1993.29	1856.33
	Worst	2369.12	2565.48	2184.42	2331.23	2500.66	2781.96	3638.91	3180.43	3243.01	3008.04	2510.69	3331.74	2833.39	2841.3	2970.44	2771.16
F18	Mean	2233.81	2279.77	45858.6	107169	1.01566e+06	903678	1.70886e+07	805562	2.50282e+06	2.62135e+06	1.21772e+06	3.30108e+06	101807	125169	982432	1.7381e+06
	Std	135.462	147.761	22128.9	249433	1.01085e+06	795971	2.41431e+07	864645	2.17774e+06	3.54875e+06	1.42857e+06	5.88245e+06	87809.1	84917.3	886401	1.72381e+06
	Best	1964.53	2033.89	11366.2	8661.9	83645.7	96478.7	528826	76242.3	169787	142526	105658	40649.2	21246.7	16259.8	111222	96189.6
	Worst	2518.87	2575.83	99306	1.26262e+06	3.78222e+06	3.25914e+06	1.3785e+08	3.86116e+06	8.71951e+06	1.77704e+07	6.26537e+06	2.40469e+07	394321	300477	4.23819e+06	7.33705e+06
F19	Mean	2019.39	2049.67	2236.47	2775.78	5796.39	97169.9	2.36032e+07	8940.86	4.53568e+07	148662	19848.8	2.52588e+06	11667.3	258142	1.91512e+06	15597.6
	Std	51.1112	78.4488	168.248	2360.75	3621.88	140916	1.96363e+07	13693.7	9.89878e+07	188315	23756	3.6445e+06	10132.3	318857	1.59546e+06	13245.3
	Best	1942.08	1936.66	2009.66	1982.76	2017.38	3093.21	4.78695e+06	2065.86	119508	3265.05	2130.41	31157.4	1999.36	10163.5	28474.4	2547.49
	Worst	2154.85	2216.41	2710.58	15063.3	16596.7	529859	8.59129e+07	56199	3.37517e+08	779904	104975	1.56579e+07	38731.9	1.53436e+06	5.70065e+06	52788.9
F20	Mean	2334.87	2415.45	2307.45	2394.5	2399.92	2587.87	2874.91	2732.52	2689.25	2853.24	2445.47	2747.46	2606.05	2566.89	2599.62	2547.19
	Std	140.514	154.769	93.8328	125.158	146.053	186.342	185.958	182.189	275.538	217.866	188.056	191.19	171.757	138.447	126.28	158.479
	Best	2104.65	2158.77	2097.96	2108.76	2197.63	2251.56	2564.31	2389.25	2325.3	2322.48	2065.1	2254.04	2238.68	2279.95	2266.96	2194.93
	Worst	2654.48	2735.9	2442.82	2613.91	2744.66	2896.71	3251.81	3286.13	3409.11	3231.26	2739.39	3079.54	2862.61	2855.01	2801.76	2834.51
F21	Mean	2350.28	2376.29	2364.28	2361.52	2354.38	2451.99	2646.2	2501.76	2500.36	2536.01	2397.5	2556.45	2459.18	2527.01	2539.82	2424.1
	Std	14.1123	20.8397	12.4241	11.5545	13.5964	31.663	56.581	62.4857	40.1429	60.6937	19.804	48.9844	38.0336	39.9069	44.4725	29.6042
	Best	2315.77	2334.17	2331.01	2340.99	2321.01	2374.93	2550.38	2412.68	2437.08	2413.34	2361.77	2448.78	2402.73	2465.27	2470.79	2371.43
	Worst	2384.04	2417.08	2392.73	2387.87	2379.17	2515.9	2767.5	2655.39	2587.95	2691.47	2443.72	2645.39	2535.34	2619.21	2663.55	2499.97
F22	Mean	3631.06	4878.23	2574.85	2303.36	2581.34	4233.79	7692.13	6269.52	6735.66	6096.35	4203.35	5276.22	2647.03	5607.43	4986.13	5259.4
	Std	1966.13	2106.36	983.51	7.75564	876.155	1863.29	1980.96	1723.14	2383.26	2216.97	1743.18	2306	1292.05	1802	2148.84	1707.2
	Best	2300.02	2300.16	2300.08	2300.06	2304.49	2345.16	2927.87	2300.03	2730.07	2301.12	2334.27	2356.24	2302.35	2585.68	2452.31	2314.85
	Worst	7669.2	8092.64	6306.52	2342.57	6095.59	7626.43	10024.3	8262.24	11084.5	8365.08	7451.33	8346.54	7929.6	8060.7	8165.06	7572.41
F23	Mean	2712.53	2781.37	2731.59	2717.71	2745.97	2842.91	3134.45	2914.31	2897.55	2987.11	2805.65	3000.65	2874.32	3105.49	3048.04	2789.23
	Std	17.6709	56.066	22.0209	15.1459	32.3039	49.6826	107.876	73.508	52.3593	86.7702	39.6084	74.991	69.6023	123.418	90.8416	38.2435
	Best	2683.33	2702.11	2706.79	2690.89	2700.37	2752.56	2952.02	2767.12	2770.59	2873.78	2744.36	2828.83	2754.54	2934.78	2922.28	2700.45
	Worst	2749.09	2915.23	2810.74	2744.44	2820.84	2977.17	3406.77	3115.96	3018.28	3202.34	2916.49	3136.74	3025.22	3343.65	3326.27	2865.22
F24	Mean	2874.93	2935.81	2905.25	2889.9	2903.88	2966.91	3234.61	3082.57	3108.14	3142.55	2957.47	3191.17	3041	3247.99	3242.33	2954.18
	Std	17.06	39.3495	34.7074	20.3857	24.1534	37.9194	81.5357	92.5995	93.3893	88.4803	37.39	88.0405	81.9213	107.441	112.767	43.1214
	Best	2848.18	2876.73	2855.52	2852.61	2854.65	2901.98	3070.46	2953.76	2967.04	3006.68	2890.38	3058.81	2911.45	3069.95	3037.21	2875.53
	Worst	2910.72	3032.62	3002.8	2932.97	2965.05	3049.06	3407.78	3340.32	3350.6	3363.52	3033.51	3368.3	3320.58	3488.05	3524.02	3042.4
F25	Mean	2889.19	2899.02	2897.55	2891.56	2944.9	2999.7	3219.13	2896.7	3201.82	2939.44	2943.34	2973.12	2917.79	3115.18	3054.56	2922.2
	Std	7.06782	14.8244	18.1949	9.02118	37.192	51.2963	79.9483	15.4604	105.934	28.9659	26.1088	47.9184	19.9391	100.983	34.2141	27.6361
	Best	2883.69	2884.03	2883.63	2883.79	2891.09	2905.29	3095.36	2883.58	3028.23	2896.22	2892.78	2903.96	2886.75	2970.91	2986.21	2889.63
	Worst	2925.08	2941.24	2958.74	2925.91	3033.16	3131.34	3440.71	2942.11	3509.23	2992.33	3002.64	3132.44	2954.66	3320.72	3140.27	3006.94
F26	Mean	4332.05	4717.8	4228.36	4453.9	4829.64	6028.9	8663.47	6054.23	6258.54	6548.81	5625.55	7154.1	5551.97	7825.71	7182.14	5098.98
	Std	247.533	575.741	696.69	417.02	509.261	760.243	1083.17	1639.08	577.435	1527.28	584.241	735.057	1552.42	1250.92	1385.59	428.769
	Best	3919.23	2800.56	2811.63	2800.04	3028.7	4332.35	6806.7	2900.29	5111.72	2826.28	4755.06	5333.81	2807.18	4388.65	3905.33	4349.06
	Worst	4963.7	6104.51	5476.98	5240.42	5878.94	7541.77	11375.1	8480.29	7192.89	10088.1	6728.98	8543.89	7778.36	9548.15	9552.59	6084.1
F27	Mean	3219.2	3234.06	3247.53	3239.91	3271.32	3299.59	3501.58	3273.24	3385.28	3293.68	3309.62	3326.68	3333.64	3448.58	3433.54	3246.1
	Std	12.8563	21.8032	29.5367	19.8196	29.3647	45.392	168.598	41.9343	74.3292	33.9342	36.8565	57.5699	98.8145	163.541	122.573	22.7183
	Best	3201.28	3200.83	3211.13	3215.79	3230.27	3240.11	3322.47	3219.04	3254.81	3239.66	3236.52	3242.12	3226.9	3274.53	3274.95	3213.34
	Worst	3245.25	3279.98	3342.58	3288.24	3378.05	3448.16	4113.25	3371.78	3619.79	3367.02	3395.65	3502.57	3577.98	4023.22	3864.91	3307.65
F28	Mean	3232.9	3263.03	3248.37	3229.42	3329.03	3448.95	4024.08	3231.37	3981.92	3314.32	3371.59	3559.34	3281.15	3691.42	3461.24	3291.09
	Std	24.1242	53.6801	33.1351	23.0678	46.8635	80.0044	346.805	22.9298	379.287	34.4628	60.7287	470.473	26.7245	254.236	94.9514	37.8021
	Best	3201.32	3218.21	3201.19	3195.53	3278.58	3328.65	3640.34	3194	3537.56	3261.61	3291.02	3301.83	3227.95	3384.48	3314.11	3236.63
	Worst	3284.27	3454.01	3352.98	3279.23	3471.78	3584.67	4858.68	3269	4899.88	3404.17	3510.64	5332.9	3372.68	4477.89	3781.2	3385.36
F29	Mean	3776.44	3747.56	3689.85	3541.13	3866.21	4335.6	5335.55	4113.96	4345.49	4428.17	4081.79	4524.12	4317.63	4624.82	5003.68	4052.99
	Std	171.371	157.856	145.897	135.438	231.367	273.783	640.51	215.3	316.951	273.595	236.615	387.82	276.188	337.847	457.999	213.904
	Best	3426.47	3478.12	3446.86	3360.29	3485.43	3874.58	4468.82	3659.73	3775.14	3851.8	3516.29	3736.78	3829.74	4065.93	4281.4	3657.84
	Worst	4107.12	4201.15	4054.95	3900.34	4549.16	4923.18	6886.34	4634.3	5059.58	4890.81	4585.35	5366.54	4942.1	5325.88	5942.55	4648.78
F30	Mean	13819.2	17211	24300.6	20802.5	78628.6	3.59118e+06	8.30405e+07	18992.7	3.56771e+07	2.3352e+06	177035	1.06487e+07	56070.2	3.37505e+06	2.05419e+07	555973
	Std	5724.12	9669.23	12403.2	11678.1	109731	3.13268e+06	6.47253e+07	10315	2.69e+07	1.89132e+06	153418	2.53929e+07	207314	3.61029e+06	1.72023e+07	360349
	Best	7888.76	7261.8	8477.68	7961.74	7854.3	291965	6.14801e+06	6634.23	3.42571e+06	77125.8	24292.7	11711.3	8217.52	512262	2.10071e+06	75212.6
	Worst	28897.1	54452.5	70622.5	61333.2	596698	1.17123e+07	2.59261e+08	56656.4	1.06583e+08	8.1162e+06	660589	1.36276e+08	1.15257e+06	1.59261e+07	7.81431e+07	1.35132e+06
(W|T|L)			(28|0|1)	(24|0|5)	(23|0|6)	(26|0|3)	(28|0|1)	(29|0|0)	(27|0|2)	(29|0|0)	(29|0|0)	(27|0|2)	(28|0|1）	(28|0|1）	(29|0|0)	(28|0|1)	(27|0|2)

## Sheet: CEC-2017(Dim=50)
Function		IRBMO	RBMO	LSHADE_cnEpSin	LSHADE_SPACMA	PPSO	MELGWO	WOA	SSA	GJO	AVOA	SO	DBO	GTO	BKA	HO	RIME
F1	Mean	267558	3.07001e+07	1.11983e+07	1.17145e+07	8.45754e+08	1.35189e+10	2.18723e+10	1.29654e+06	3.73974e+10	4.0619e+08	7.34886e+08	1.01831e+10	1.81609e+08	3.61653e+10	1.1163e+10	4.35496e+07
	Std	186331	1.99308e+07	8.14293e+06	1.16127e+07	7.14502e+08	5.00262e+09	4.71765e+09	692816	7.15833e+09	4.80717e+08	3.16396e+08	1.7358e+10	1.04885e+08	8.87698e+09	2.62192e+09	1.47369e+07
	Best	45343.4	2.71972e+06	1.33237e+06	1.62727e+06	1.67911e+08	4.19096e+09	1.25357e+10	327198	2.22195e+10	1.33019e+07	2.88555e+08	1.00889e+09	1.45269e+07	1.87416e+10	6.58246e+09	2.20902e+07
	Worst	844446	1.0101e+08	4.00593e+07	5.59298e+07	2.8836e+09	2.3547e+10	3.19118e+10	3.28812e+06	5.39335e+10	2.20951e+09	1.5466e+09	7.37381e+10	4.30488e+08	5.36154e+10	1.65637e+10	8.77017e+07
F3	Mean	39986.9	36431.7	104247	180914	206058	129522	325138	246942	144991	201200	159475	251144	78080.7	84002.7	135080	198738
	Std	14192.9	11963.3	45551.9	100442	37134.2	19271.2	118596	44335.3	16919.5	43072.2	15804.4	56086.4	11974.8	15302.6	13281.6	41877.5
	Best	19167.7	17314.1	47021.4	43323.9	143328	95431.3	177036	175908	102884	142212	120806	137747	52792.9	46654.2	106670	106833
	Worst	81434.6	67044.6	222595	323259	300072	170151	639497	334273	181768	297838	186197	431288	107711	113744	159363	283638
F4	Mean	581.234	636.552	631.512	633.642	816.103	2107.65	4827.07	592.404	5959.59	797.396	860.532	1210.87	720.455	5233.66	2416.37	694.889
	Std	39.516	44.8158	57.019	57.2613	112.584	1106.03	1400.24	47.5472	1936.62	116.436	105.001	290.789	91.7947	1948.84	566.922	70.5537
	Best	456.507	554.376	467.031	520.516	659.296	1035.45	2656.63	482.242	3155.83	611.599	689.553	866.384	569.245	1678.89	1776.49	586.886
	Worst	642.506	743.938	698.075	758.295	1142.46	5368.57	7926.07	676.359	10265.4	1151.01	1117.94	1858.97	1066.04	9216.89	3784.69	882.728
F5	Mean	626.856	697.925	690.078	697.921	644.847	833.848	1101.42	871.794	928.199	868.062	714.859	970.048	839.774	904.264	891.602	750.399
	Std	23.4539	41.1839	29.6104	31.8243	27.9119	38.1695	71.6902	27.5065	61.3233	40.768	32.9323	112.522	45.456	42.4187	24.6847	44.5168
	Best	585.514	648.135	644.395	613.421	589.838	724.525	1017.27	798.5	841.514	771.917	655.25	786.369	740.985	767.07	837.982	659.546
	Worst	677.344	815.751	754.314	772.317	699.817	886.511	1357.66	912.911	1059.29	967.009	800.58	1172.76	904.595	1009.28	939.47	837.32
F6	Mean	606.654	607.952	616.441	606.364	613.373	658.809	698.288	661.663	657.544	663.666	630.697	665.009	659.501	670.785	673.075	631.431
	Std	2.79716	4.20593	4.00227	3.37968	3.7315	8.81835	11.7241	6.12701	11.0008	5.96198	6.22943	12.3197	6.79137	5.08304	5.62087	8.11568
	Best	602.857	602.328	607.105	602.508	606.372	631.908	681.075	647.228	640.119	650.046	612.774	643.236	647.55	658.927	661.846	613.034
	Worst	612.461	622.119	623.352	612.846	621.878	676.788	724.902	669.345	688.73	672.631	644.072	695.608	672.313	681.641	685.559	644.352
F7	Mean	934.042	1007.66	1066.01	1044.19	987.439	1426.57	1936.09	1738.03	1443.29	1629.29	1192.46	1443.1	1539.96	1709.16	1671.26	1146.93
	Std	39.0199	59.8863	65.2243	68.8779	56.3302	122.779	94.5455	74.4074	109.73	89.5206	63.4879	149.484	96.2576	84.0871	83.2627	78.4903
	Best	869.237	880.095	924.35	881.588	900.143	1201.32	1778.56	1499.55	1262.93	1420.72	1100.07	1213.21	1338.77	1520.19	1440.42	1028.79
	Worst	990.991	1186.93	1177.91	1160.01	1110.76	1621.35	2164.79	1802.42	1693.45	1757.72	1338.79	1871.35	1762.91	1861.51	1843.56	1295.21
F8	Mean	937.827	997.663	1002.36	994.424	943.914	1148.01	1404.31	1194.62	1242.85	1161.06	1012.38	1324.43	1138.68	1230.69	1177.82	1056.7
	Std	27.8038	42.9334	35.5941	23.7406	28.1222	45.8496	102.263	40.0518	66.5487	46.4385	33.4134	96.6864	42.3257	42.093	28.5201	45.6168
	Best	879.465	910.575	938.862	952.096	892.308	1054.47	1275.29	1097.54	1141.58	1060.5	956.183	1098.82	1068.14	1140.92	1134.41	986.484
	Worst	1005.48	1076.92	1094.93	1049.84	1006.01	1215.39	1736.67	1281.61	1412.06	1310.93	1113.69	1491.87	1234.5	1326.9	1246.23	1190.37
F9	Mean	1865.85	2541.03	5827.26	3875.77	3609.77	13329.5	35221	13370.4	22408.2	14277	7009.08	28279.4	12564.2	16192	19732.6	12440.3
	Std	422.144	1009.33	2823.75	1063.32	1082.33	3091.59	6672.07	1108.16	5693.7	2198.13	2357.86	7092.03	1949.93	1891.69	2915.96	7200.46
	Best	1215.59	1301.7	2294.06	2227.01	1560.06	9911.35	22745.3	10746.8	14250.8	9396.05	2997.56	13439.9	8641.7	12087.8	13263.6	3122.18
	Worst	2789.53	5145.47	14001.5	6892.76	7190.43	25494	51028	16939.6	38770.6	19819	13170.5	45497.1	16561.5	20292.7	24618.2	38555.4
F10	Mean	9132.18	9342.93	8011.79	8298.44	6953.31	8840.24	12995.2	8707.27	11631.8	8767.7	9203.17	11709.6	9378.94	9338.94	9547.94	8099.85
	Std	1018.03	960.014	699.85	594.127	1004.52	940.386	1390.51	1080.58	2104.14	1106.71	2875.86	2557.17	2156.32	806.564	1246.53	925.696
	Best	7393.74	7717.97	6864.23	7634.12	5086.67	7011.1	10670.8	6837.91	8988.26	6696.42	5147.95	8156.04	6294.61	7737.65	7579.49	6675
	Worst	11240.9	11213.1	9232.26	9636.95	9830.35	10373.9	15746.4	11503.5	15877.6	11446.8	14677.4	15698.6	13897	10685.3	12135.7	10593.7
F11	Mean	1314.5	1449.73	1651	2913.24	4568.19	3897.31	8518.48	1399.71	10879.6	1854.58	3125.82	4551.49	1460.7	4780.1	4798.94	1747.05
	Std	64.7785	93.8704	541.62	2983.86	1809.65	1576.84	2177.66	55.8231	3300.24	215.292	913.651	2793.08	103.17	1620.09	1229.05	128.676
	Best	1210.55	1243.19	1331.47	1330.62	1877.83	1636.93	5327.89	1271.71	5420.61	1428.69	1921.99	2043.24	1348.42	2065.16	2834.05	1538.6
	Worst	1445.77	1615.83	4144.86	12575.3	8607.9	7942.34	13098.6	1486.33	18820.5	2558.31	5657.77	12958.8	1707.95	8040.51	7921.85	1972.72
F12	Mean	5.46921e+06	1.02529e+07	1.75446e+07	1.23171e+07	4.69199e+07	1.7579e+09	4.1866e+09	1.04447e+07	1.05734e+10	9.42071e+07	5.47062e+07	8.1737e+08	3.30693e+07	3.69768e+09	1.57099e+09	1.89591e+08
	Std	3.13861e+06	1.06667e+07	9.90509e+06	8.33479e+06	3.85235e+07	3.17053e+09	1.71731e+09	7.57129e+06	5.38533e+09	6.87253e+07	3.48342e+07	6.62571e+08	5.41548e+07	4.10719e+09	8.2261e+08	9.3802e+07
	Best	1.01094e+06	1.10955e+06	4.20193e+06	895123	6.13365e+06	4.74811e+07	1.82053e+09	1.34577e+06	3.70335e+09	1.75765e+07	1.57531e+07	1.89617e+08	5.62999e+06	3.54894e+08	2.75534e+08	4.29207e+07
	Worst	1.33577e+07	4.24652e+07	4.57738e+07	3.55356e+07	1.31035e+08	1.52735e+10	8.48139e+09	3.29886e+07	2.28949e+10	2.95831e+08	1.52905e+08	3.20009e+09	2.92023e+08	2.09031e+10	3.61074e+09	4.22517e+08
F13	Mean	11266.3	19345	30040.9	14289.9	124086	2.03247e+08	5.40093e+08	31348.1	2.71333e+09	250613	316413	1.08694e+08	40339	6.31983e+07	4.16715e+06	441452
	Std	9149.77	11864.8	14681.6	5303.37	296804	7.85775e+08	2.53822e+08	21522.5	3.25189e+09	460337	289496	1.88181e+08	28903.2	9.00414e+07	1.07092e+07	177743
	Best	1732.16	3537.17	10883	6175.1	11585.1	178440	5.88142e+07	6522.08	2.489e+08	21451	24296.7	3.14267e+06	5957.8	1.04504e+06	257187	130954
	Worst	34848.6	44005.7	74005.1	26500.9	1.60257e+06	4.33321e+09	1.03625e+09	79865.7	1.04265e+10	2.45758e+06	1.44714e+06	1.01071e+09	146236	2.89266e+08	5.21744e+07	888407
F14	Mean	1762.26	1757.86	18173.6	27477.9	2.50844e+06	1.03544e+06	6.80241e+06	434160	3.06371e+06	2.65473e+06	568308	4.58163e+06	92258.4	176211	2.99576e+06	761357
	Std	86.8844	64.7673	18047	46951.7	1.70536e+06	1.08954e+06	6.19285e+06	268567	3.28122e+06	2.07877e+06	362610	4.8972e+06	69172.2	136197	2.81671e+06	482378
	Best	1548.73	1601.34	2845.59	1681.94	193882	96585.7	245411	57594.7	70454.6	250671	28077.1	67104.6	12187.5	5195.43	91374.9	128405
	Worst	1952.09	1923.65	66680.7	240826	7.13535e+06	5.86e+06	2.59411e+07	1.22233e+06	1.58918e+07	7.13075e+06	1.76733e+06	1.8514e+07	299021	514040	9.28536e+06	2.22218e+06
F15	Mean	8885.44	10732.4	10723	8760.15	13805.2	284463	5.12152e+07	18218.7	4.36168e+08	66390.9	52717.2	1.46437e+07	21326.1	882164	221504	115019
	Std	5768.97	7627.69	5477.05	6509.46	8906.44	850029	4.64101e+07	8972.05	5.99925e+08	37255.9	75573.6	3.48376e+07	10711.4	3.32538e+06	814031	81454.5
	Best	2798.84	2397.72	3514.04	2753.02	2738.71	23078.5	3.94167e+06	4573.5	938418	15324.6	9476.59	34781.5	3183.52	40929	20819.7	47702
	Worst	22984.6	36375	20833.1	36082	33698.7	4.64881e+06	1.63452e+08	30655.2	2.17724e+09	171158	437073	1.55525e+08	42419.5	1.83317e+07	4.52771e+06	466867
F16	Mean	3181.37	3636.8	3063.09	3401.86	3211.06	3792.08	6791.25	3849.79	4199.03	4200.33	3407.98	4551.44	3481.02	4276.91	5172.9	3739.48
	Std	394.33	430.646	297.953	346.969	504.225	454.596	959.415	497.395	637.277	535.743	387.866	604.613	538.007	686.627	925.075	453.894
	Best	2193.52	2753.15	2421	2346.72	2333.4	2923.97	4843.18	3154.57	3302.31	3254.49	2354.03	3508.58	2575.24	2609.13	3505.95	2893.36
	Worst	4164.23	4329.11	3662.91	3963.28	4317.64	4785.16	8326.98	4880.44	6137.43	5513.57	4017.83	6218.25	5152.66	5511.54	7260.54	4569.71
F17	Mean	2919.01	3054.33	2862.3	3027.25	3014.6	3554.11	4698.42	3573.27	3540.64	3568.46	3235.89	4198.11	3393.71	3613.53	3881.32	3395.97
	Std	317.026	293.755	203.61	248.456	256.612	371.003	704.04	372.275	341.069	380.559	237.518	519.663	372.349	441.127	399.865	362.529
	Best	2357.26	2403.96	2461.08	2527.65	2695.13	2934.02	3780.69	2718.1	2758.7	2872.53	2657.22	3181.31	2783.33	3111.72	3252.84	2808.49
	Worst	3409.61	3789.85	3266.19	3424.25	3549.64	4840.92	6228.2	4245.17	4031.31	4199.78	3640.71	5532.33	4377.53	5182.36	4623.47	4145.03
F18	Mean	52742.5	66234.8	233303	391101	3.68539e+06	5.01563e+06	6.75602e+07	2.86538e+06	2.17479e+07	6.47617e+06	6.81665e+06	7.67731e+06	892766	1.08484e+06	7.74643e+06	5.91526e+06
	Std	42235.1	97312.1	237182	715298	3.30124e+06	5.71489e+06	5.0994e+07	1.64486e+06	2.81459e+07	3.93272e+06	7.2547e+06	8.25807e+06	535928	741175	5.86685e+06	4.47292e+06
	Best	12305.1	11208.5	51373.1	74951.1	298072	674733	8.4466e+06	214263	1.00239e+06	1.01819e+06	240437	318462	176034	169698	489961	181182
	Worst	197716	562507	1.32367e+06	3.90708e+06	1.64807e+07	2.43144e+07	2.2063e+08	6.01421e+06	1.11401e+08	1.48848e+07	3.73513e+07	3.00451e+07	2.1656e+06	3.59153e+06	2.58867e+07	1.90555e+07
F19	Mean	12340.4	17262.9	17371.4	16380.7	19905.5	2.48445e+06	2.27384e+07	23109.2	2.22187e+08	427597	64375.8	1.05328e+07	18784.5	1.64316e+06	6.21379e+06	475007
	Std	10397.6	13743.3	9091.43	10753.7	12000.8	1.09579e+07	2.36516e+07	14769.6	3.5668e+08	485590	58139.5	1.65456e+07	11322.3	1.2535e+06	7.04919e+06	491407
	Best	1979.86	2201.77	3984.12	2344.39	6426.21	48616.3	1.19811e+06	2363.57	477922	48991.8	4913.77	3354.68	6413.56	205120	57561.5	12140.1
	Worst	37491.5	53745.3	40437.5	40781.9	64216.9	6.04206e+07	8.90103e+07	44521.1	1.82468e+09	2.20723e+06	264114	6.71574e+07	44447.9	5.42684e+06	2.57807e+07	2.6078e+06
F20	Mean	3123.5	3098.33	2868.31	3325.98	2887.51	3213.45	3954.35	3652.94	3522.88	3632.33	3361.8	3750.99	3173.72	3190.2	3277.66	3272.62
	Std	241.073	319.253	163.219	220.97	350.69	241.191	357.283	339.462	409.168	398.156	505.316	399.624	289.168	196.768	202.269	387.152
	Best	2682.69	2483.67	2555.08	2788.52	2238.9	2704.58	3380.53	2838.66	2996.48	2840.24	2495.02	2887.94	2630.19	2831.01	2807.94	2556.07
	Worst	3579.51	3670.38	3168.73	3867.21	3860.08	3685.51	4692.45	4267.59	4484.92	4397.14	4487.73	4429.78	3834.17	3534.52	3612.85	4004.28
F21	Mean	2424.57	2496.87	2501.11	2489.89	2443.18	2670.32	3070.29	2773.98	2728.17	2772.04	2511.72	2869.44	2629.43	2844.96	2823.21	2555.33
	Std	32.3747	49.5301	30.9007	29.0941	33.3446	59.7743	103.606	97.5978	78.196	76.8979	38.5884	86.3388	53.5066	67.8618	84.9886	53.3576
	Best	2382.74	2403.48	2448.26	2396.45	2380.79	2544.53	2882.63	2592.58	2597.73	2646.13	2446.34	2681.85	2524.04	2753.22	2645.07	2482.24
	Worst	2500.14	2612.74	2578.61	2530.24	2497.4	2784.15	3303.03	2991.03	2925.25	2975.1	2604.33	3080.36	2733.89	2981.12	2985.26	2693.48
F22	Mean	10256.2	11078.2	9660.78	9838.44	8074.64	10347.8	14758.1	10137.5	13161.7	10531.1	11237.2	12525.6	11182.6	11118.8	11770.4	9826.08
	Std	957.686	924.849	1129.4	1714.02	2025.98	911.248	971.665	796.81	2282.42	992.078	2545.75	2085.32	1337.85	893.33	1029.68	1072.54
	Best	8126.48	9427.57	5538.81	2986.97	2924.81	8457.54	12000.4	8267.29	10540.9	8606.44	6264.9	9482.91	9289.9	9753.78	9277.67	7352.1
	Worst	11709.6	13263.3	12410.7	13569.3	10615.9	12220.8	16921.9	11318.8	17507.4	12989.9	16942	17247.3	13989.5	13350.1	13587	12406.8
F23	Mean	2870.83	3074.69	2998.61	2988.31	3006.8	3174.28	3879.68	3306.61	3329.5	3382.84	3113.27	3581.26	3238.64	3758.99	3636.69	3062.77
	Std	33.4981	85.4001	57.3043	51.3575	78.565	77.8239	176.375	133.034	115.934	154.58	75.8841	146.365	105.931	179.982	197.982	86.4096
	Best	2803.21	2938.29	2897.37	2881.67	2894.63	3041.47	3528.88	3110.12	3161.92	3109.42	2982.52	3302.11	3047.34	3459.13	3244.96	2922.76
	Worst	2940.43	3235.22	3115.24	3126.99	3233.14	3391.72	4162.75	3676.2	3579.18	3735.13	3291.92	3954.88	3516.96	4072.63	4086.58	3231.96
F24	Mean	3030.45	3230.17	3160.02	3140.86	3171.6	3300.55	3926.21	3528.9	3547.93	3588.95	3209.51	3733.55	3411.5	3844.2	3979.52	3214.87
	Std	45.5305	93.2322	69.0063	56.3206	95.868	105.486	159.673	141.672	101.797	150.631	67.4673	199.966	116.687	213.806	349.896	78.1378
	Best	2953.77	3083.14	3007.73	3033.63	3033.93	3138.46	3551.09	3241.23	3333.21	3279.73	3110.37	3464.18	3184.46	3411.63	3521.29	3065.26
	Worst	3132.91	3538.14	3319.67	3263.41	3510.69	3617.02	4200.36	3894.83	3723.62	3822.34	3446.49	4419.69	3648.5	4235.35	5350.71	3399.68
F25	Mean	3095.98	3139.79	3113.36	3112.31	3345.15	3997.2	5335.92	3107.59	5724.35	3276.18	3298.17	3483.46	3232.08	5475.03	4115.05	3135.79
	Std	29.5027	37.7584	50.7491	40.011	117.626	347.11	647.848	33.7628	625.842	93.0829	77.1951	261.387	67.0866	937.557	254.2	49.6515
	Best	3028.05	3072.98	2981.58	3028.56	3164.45	3297.78	4216.85	2999.1	4639.74	3137.13	3160.53	3147.47	3124.5	3936.88	3698.21	3051.82
	Worst	3150.79	3249.85	3227.97	3204.83	3532.05	4698.36	6543.39	3166.15	6841.34	3505.38	3433.04	4253.34	3456.43	8621.6	4662.72	3249.29
F26	Mean	5350.74	6321.74	6435.21	6100.88	6375.21	10344.6	14754.2	6249.86	10027.5	11062.4	8028.41	10747.1	9910.72	12338.5	12260.4	7225.88
	Std	424.931	890.262	559.032	887.421	589.6	1320.95	996.541	3420	972.905	1457.18	760.026	1230.82	2487.92	1597.01	1356.17	965.207
	Best	4666.3	3576.14	5509.83	3256.29	5568.27	8192.41	12556.2	2921.76	8337.68	7375.73	6628.16	8384.44	3898.71	7196.81	8013.2	3729.79
	Worst	6152.66	7804.27	7644.3	8919.11	7777.61	12856.1	16936.2	12582.5	12740.8	13111.4	9831.35	13761.1	12643	14498.1	14049.5	9016.08
F27	Mean	3378.46	3494.79	3572.35	3513.33	3694.06	3912.83	4899.52	3625.97	4197.67	3951.82	3841.44	3933.35	3989.08	4211.03	4471.2	3579.1
	Std	81.1344	105.186	115.922	95.3105	104.746	203.572	539.847	143.839	169.395	364.773	111.385	203.37	310.242	263.009	426.207	100.722
	Best	3247.13	3322.05	3390.25	3401.17	3516.84	3517.54	3925.57	3349.34	3945.93	3578.18	3645.65	3497.8	3451.13	3699.22	3855.56	3411.71
	Worst	3568.4	3701.51	3822.1	3784.73	3909.83	4534.55	6041.88	3915.39	4657.56	5485.14	4083.55	4329.03	4708.67	4896.14	5636.7	3797.1
F28	Mean	3357.05	3559.75	3412.44	3430.01	4025.63	4908.39	5992.79	3373.79	6057.58	3889.46	4340.81	6263.9	3877.25	5816.9	5103.52	3446.72
	Std	33.3453	244.955	63.3807	58.2912	377.491	479.095	551.029	30.7343	656.085	214.134	384.233	2385.19	1337.85	772.366	414.29	57.3117
	Best	3305.11	3342.45	3321.52	3349.82	3440.44	3999.55	5093.15	3310.33	5011.75	3518.18	3752.31	3603.44	3437.53	4355.93	4328.49	3364.92
	Worst	3455.23	4676.03	3569.91	3600.44	4924.67	5871.32	7056.06	3465.41	7253.93	4344.05	5538.78	10992.9	10934.2	7317.46	5986.55	3593.53
F29	Mean	4393.33	4568.26	4354.15	4198.4	4725.77	6374.83	9702.43	4953.58	6514.79	5592.16	5127.73	6109.96	5451.24	7038.4	8586.69	5347.75
	Std	352.711	308.737	310.444	382.172	346.587	619.705	1750.4	453.719	697.344	511.695	421.971	744.658	637.788	858.158	1255.89	437.508
	Best	3686.22	4102.2	3767.19	3514.71	4013.12	5229.89	6986.25	3905.92	5496.35	4761.59	4081.85	5212	3969.34	5715.55	6778.63	4356.77
	Worst	5004.37	5251.12	5278.37	5198.49	5293.71	7578.87	15334.9	6021.28	8178.44	6748.84	6128.82	8592.96	7062.83	8873.86	11365.2	6041.82
F30	Mean	2.30382e+06	2.82828e+06	4.43259e+06	2.60412e+06	7.56096e+06	8.80729e+07	3.16306e+08	1.8233e+06	4.81771e+08	3.1502e+07	1.65009e+07	5.47306e+07	2.11143e+06	6.18895e+07	2.7309e+08	5.60322e+07
	Std	1.02465e+06	1.49648e+06	1.82391e+06	1.6241e+06	4.13987e+06	4.71653e+07	1.28191e+08	751546	3.15547e+08	1.10175e+07	9.96893e+06	4.00736e+07	907171	2.64869e+07	1.10866e+08	2.07713e+07
	Best	1.17732e+06	993371	1.37821e+06	1.00948e+06	2.83304e+06	2.52289e+07	8.07658e+07	779436	1.60952e+08	1.30234e+07	5.8381e+06	5.16898e+06	1.04748e+06	1.66064e+07	9.7284e+07	1.88456e+07
	Worst	4.93573e+06	7.87116e+06	1.06963e+07	9.35282e+06	2.27193e+07	2.42071e+08	5.87036e+08	4.17544e+06	1.37063e+09	6.2852e+07	4.38276e+07	1.43008e+08	4.98051e+06	1.26063e+08	5.00699e+08	9.66771e+07
(W|T|L)			(26|0|3)	(22|0|7)	(23|0|6)	(25|0|4)	(27|0|2)	(29|0|0)	(22|0|7)	(29|0|0)	(27|0|2)	(29|0|0)	(29|0|0)	(28|0|1)	(29|0|0)	(29|0|0)	(27|0|2)

## Sheet: CEC-2017(Dim=100)
Function		IRBMO	RBMO	LSHADE_cnEpSin	LSHADE_SPACMA	PPSO	MELGWO	WOA	SSA	GJO	AVOA	SO	DBO	GTO	BKA	HO	RIME
F1	Mean	2.04572e+08	6.18114e+09	3.15287e+09	3.45565e+09	2.05931e+10	7.90499e+10	1.11839e+11	3.64265e+08	1.32551e+11	1.218e+10	1.4646e+10	8.36323e+10	1.9385e+10	1.41746e+11	7.51378e+10	9.62673e+08
	Std	7.3496e+07	2.32413e+09	1.04464e+09	1.28909e+09	6.93531e+09	1.51696e+10	1.20384e+10	1.10024e+08	1.26819e+10	4.11214e+09	3.97573e+09	7.00569e+10	1.03763e+10	1.75863e+10	9.45373e+09	1.97243e+08
	Best	8.89408e+07	2.3322e+09	9.93552e+08	1.4868e+09	7.69961e+09	5.07645e+10	8.83476e+10	1.80184e+08	1.04779e+11	5.62377e+09	9.17409e+09	2.47863e+10	7.13388e+09	1.02383e+11	6.09155e+10	5.15676e+08
	Worst	3.2153e+08	1.24112e+10	5.07896e+09	7.29631e+09	3.73175e+10	1.07572e+11	1.35128e+11	7.04343e+08	1.56057e+11	2.55464e+10	2.55659e+10	2.41318e+11	4.18068e+10	1.71585e+11	9.3875e+10	1.41099e+09
F3	Mean	233818	232244	369962	449686	501207	566079	904600	750367	400573	437618	374032	674675	248527	267538	318838	732724
	Std	37879	32889.5	88221.4	136111	81222.8	117150	140041	127701	50859.4	163836	27409.3	245885	22391.7	20626.5	13970.6	86571.5
	Best	178637	185296	229154	251490	380951	315940	672704	408619	307506	315503	312444	342699	203067	234697	277724	493458
	Worst	326892	302069	570603	628654	678943	791528	1.17471e+06	987691	505777	896157	435053	1.08517e+06	285603	312549	336335	894730
F4	Mean	938.938	1657.33	1296.06	1459.38	2869.15	8982.48	21403.1	1028.16	19129.1	2604.85	2737.74	14971.7	2627.2	20969.4	12382.7	1209
	Std	62.9783	300.476	177.638	233.755	664.659	2202	3147.84	86.5463	4236.42	654.594	526.237	17442.7	627.355	4198.28	2098.67	155.431
	Best	812.379	1184.41	980.074	1145.6	1697.24	5505.53	13963.6	881.059	11922.4	1774.52	1901.58	2330.77	1403.42	13256.2	8928.38	960.071
	Worst	1043.43	2630.07	1673.3	2126.59	4378.73	13935.7	27076.8	1193.81	30049.7	4098.66	3989.12	69568.5	4205.43	29191.4	17657.7	1644.77
F5	Mean	986.798	1181.43	1218.02	1219.88	1025.76	1429.4	1957.07	1372.5	1603.79	1401.92	1168.43	1712.1	1407.22	1504.21	1530.45	1298.63
	Std	77.0237	88.9999	62.703	86.9466	55.5924	91.351	134.052	35.9326	98.8628	72.9962	67.0952	231.732	57.0957	57.1575	45.9309	118.587
	Best	846.938	1061.52	1062.85	1022.56	894.655	1264.44	1796.75	1307.72	1402.18	1224.77	1046.19	1394.68	1289.07	1394.7	1416.98	1078.56
	Worst	1120.37	1436.28	1325.58	1391.45	1112.08	1730.02	2338.26	1443.82	1861.65	1527.52	1298.47	2078.97	1489.31	1635.32	1604.18	1555.8
F6	Mean	624.588	633.369	637.378	622.784	629.926	673.209	707.453	665.369	673.119	667.029	648.654	678.971	667.155	678.496	682.391	655.95
	Std	5.31536	6.87009	4.52521	5.04382	4.14714	3.57104	10.7614	2.0739	4.36175	2.74897	5.83137	8.8834	3.16281	2.72868	4.16449	8.23005
	Best	614.493	620.556	628.759	614.095	622.914	665.833	687.3	661.65	662.3	661.182	633.136	664.109	660.151	674.529	669.959	641.079
	Worst	638.313	647.668	646.272	634.641	641.139	678.46	731.985	669.53	682.393	674.233	658.114	701.618	672.264	685.935	689.189	677.641
F7	Mean	1657.47	1874.87	2405.76	2288.15	1963.73	3030.65	3782.92	3219.46	3009.4	3159.72	2200.53	2986.4	3059.75	3353.82	3387.64	2117.54
	Std	151.919	143.182	247.023	299.542	181.487	164.105	206.095	133.193	198.714	183.782	117.323	230.14	177.229	109.8	120.147	201.124
	Best	1355.01	1656.58	1962.29	1874.62	1506.42	2750.02	3493.81	2733.81	2604.05	2847.81	1970.53	2499.12	2717.08	3097.55	3176.43	1669.61
	Worst	2086.35	2138.84	2926.41	3042.14	2277.24	3332.59	4460.04	3373.71	3480.55	3505.69	2394.2	3433.3	3365.51	3561.71	3598.25	2688.7
F8	Mean	1290.82	1482.21	1524.2	1528.35	1337.89	1847.54	2422.85	1849.85	1930.86	1836.62	1507.06	2130.34	1848.92	1994.12	2008.12	1636.93
	Std	62.6941	77.0737	120.47	86.0721	64.6385	85.1588	125.437	49.7775	70.4655	75.0304	61.5755	204.931	74.3841	72.0974	61.7968	120.218
	Best	1158.27	1317.65	1250.56	1310.38	1212.37	1667.46	2195.29	1715.42	1731.73	1683.64	1387.16	1698.17	1660.51	1814.36	1806	1377.73
	Worst	1449.49	1621.88	1792.72	1644.13	1453.11	2005.74	2815.15	1934.33	2070.07	1988.41	1612.31	2521.57	1979.31	2140.97	2098.33	1893.83
F9	Mean	14797.2	17373.9	27835.6	27186.2	15026.8	36896.3	81603.7	25196.6	65990.9	30468.4	28462.5	74422.8	28268.3	35432.6	47980.7	49131.9
	Std	3715.7	4863.88	6158.76	10387.8	3296.46	11870.8	17730.3	548.797	9037.18	2908.74	7177.53	12981.5	2211.38	2503.4	3240.31	12991.4
	Best	7831.25	10142.4	19495.6	14620.6	10659.8	26529.3	60812.6	23964.5	47010.3	23701.5	16312.2	39690.2	22792.5	29727	42802.8	30893.9
	Worst	23514.6	29342.4	44110.6	63790.7	23949.6	69940.8	128717	26605.5	91560	36007.5	44376.5	93364.4	34018.4	39813.1	55596.9	74547.8
F10	Mean	22046.4	23324.5	21307	21494	16120.6	19668.1	28733.4	17259.2	25241.5	18723	30848.5	27575	18976.5	19614.2	21725	19436.7
	Std	1830.97	1925.89	1241.16	2815.93	1334.31	1996.77	1352.44	1238.65	4199.99	1769.36	1833.94	5200.44	3248.75	1446.08	1804.71	1476.23
	Best	18777.1	18272.3	18870.8	18421.3	13975.5	15820	26462.1	14806.8	19730	14631.1	23953.4	17846.4	15906.5	17077.4	17511.4	16904.8
	Worst	24878.2	26324.5	24277.3	32123	19439.6	23296.1	31413.4	20372.3	33652.1	22123.2	33275.3	34152.8	29602.2	23108.5	26077.6	21868.7
F11	Mean	10456.8	12260.8	26627.6	68648.4	98443.1	65551.8	274970	73387.4	103191	96282.1	146126	232135	33111.6	59481.3	115950	44432.1
	Std	3751.63	3461.03	15164.5	42023.6	28305.6	9850.91	112000	24433.8	19143	24768.7	25167.6	78393.5	11212.3	12757.2	16256.7	11720.5
	Best	4787.56	8406.84	11639.8	19254.3	41810.5	49607.6	119290	28942.8	76249.4	57976.4	97556.3	103331	15739.8	33537.4	86198.4	26911.5
	Worst	18809.7	26217.1	82039.9	139902	157244	86946.7	517591	142364	161354	166214	197450	488327	63091.6	83017.7	151757	69087.9
F12	Mean	8.88115e+07	4.0131e+08	5.67265e+08	5.62204e+08	2.307e+09	1.81923e+10	2.83595e+10	1.82005e+08	5.00232e+10	1.18741e+09	1.9826e+09	6.84884e+09	7.83008e+08	4.33928e+10	1.59669e+10	1.1099e+09
	Std	3.78402e+07	2.26823e+08	2.73611e+08	3.41546e+08	1.63182e+09	7.58211e+09	6.38442e+09	8.84872e+07	1.13861e+10	4.0827e+08	1.04668e+09	2.48086e+09	3.57773e+08	1.44951e+10	3.28642e+09	6.23495e+08
	Best	3.54121e+07	1.35272e+08	1.3439e+08	1.67967e+08	6.57223e+08	3.37867e+09	1.71137e+10	5.06286e+07	2.73665e+10	4.84156e+08	5.36376e+08	2.97626e+09	3.33178e+08	1.87621e+10	9.22715e+09	3.50585e+08
	Worst	1.69019e+08	1.03818e+09	1.36791e+09	1.97981e+09	7.89248e+09	3.40595e+10	3.97051e+10	4.11354e+08	6.78072e+10	2.25424e+09	5.43936e+09	1.49353e+10	1.53987e+09	7.51971e+10	2.14821e+10	3.7796e+09
F13	Mean	25499.3	472487	83148.5	810136	2.30346e+07	2.88127e+09	2.75602e+09	61544.5	8.64389e+09	220084	5.55603e+06	2.62261e+08	118484	5.54694e+09	6.11037e+08	3.04351e+06
	Std	74192.1	2.32135e+06	77817.6	1.67897e+06	1.09191e+08	2.46589e+09	1.30208e+09	22094.7	3.43757e+09	431385	5.17794e+06	1.81884e+08	95399.1	3.84071e+09	3.92211e+08	5.35631e+06
	Best	5675.89	27330.3	32667.1	56440.2	56979	1.23104e+08	1.33676e+09	22595.5	2.64403e+09	32020.8	442879	920377	33911.8	6.84482e+08	7.28438e+07	1.01466e+06
	Worst	416949	1.27629e+07	465292	8.92154e+06	6.00248e+08	9.18371e+09	8.42877e+09	106160	1.58026e+10	2.09723e+06	2.30213e+07	6.1769e+08	502835	1.87943e+10	1.79749e+09	3.11346e+07
F14	Mean	244133	510532	638784	841931	8.35491e+06	6.61323e+06	1.97049e+07	2.25574e+06	1.65172e+07	8.89422e+06	7.54049e+06	2.16542e+07	1.17604e+06	2.16111e+06	9.25721e+06	6.9199e+06
	Std	186597	775732	373656	600546	3.46377e+06	3.1907e+06	7.29617e+06	982926	9.16558e+06	4.30389e+06	4.12149e+06	1.59721e+07	514904	1.19147e+06	3.76796e+06	3.22019e+06
	Best	29695.1	37411.7	95630.5	76994.9	2.69226e+06	613697	5.70263e+06	845168	2.599e+06	1.84786e+06	975131	3.94619e+06	269835	325406	1.67242e+06	2.42515e+06
	Worst	912730	3.34147e+06	1.83098e+06	2.77516e+06	1.47097e+07	1.45449e+07	3.64841e+07	4.77925e+06	3.64255e+07	1.95282e+07	1.642e+07	6.0036e+07	2.08192e+06	5.85219e+06	1.98153e+07	1.60362e+07
F15	Mean	4749.74	13959.9	42963.2	15341.2	67974.1	9.81212e+07	4.83697e+08	19671.3	3.44685e+09	73593.5	362475	7.41262e+07	58030.7	7.28462e+08	4.59667e+06	616494
	Std	3609.41	7354.18	16150.1	8751.6	218236	2.93571e+08	3.02331e+08	10474.1	2.56729e+09	48823.4	407394	8.82497e+07	161978	1.01786e+09	1.58487e+07	579954
	Best	2227.05	4563.16	15112	6028.73	7878.11	73186.7	1.51848e+08	5421.06	2.40941e+08	18624.5	54053.9	261079	9002.83	6.80073e+06	122600	142728
	Worst	16214.5	33522	93982	42602.8	1.21795e+06	1.57005e+09	1.31915e+09	44264.3	1.08126e+10	281479	1.75032e+06	3.35437e+08	912639	4.58874e+09	8.30641e+07	3.02293e+06
F16	Mean	6247.74	6788.61	6146.26	6845.83	5489.61	8268.26	16683.2	6529.26	9533.25	7689.26	7041.56	9319.56	6884.94	9655.47	11651.5	7335.16
	Std	642.924	803.253	618.013	821.544	671.38	991.487	1795.22	815.853	967.04	1098.2	977.606	1710.78	690.123	1205.01	1190.69	950.78
	Best	4472.6	5637.36	4826.47	4821.81	3812.97	6345.58	11847.3	4790.92	7191.11	5667.85	5324.93	6373.52	5618.73	7131.46	9713.08	5670.73
	Worst	7475.97	9091.47	7382.51	7917.51	6908	10423.9	20694.2	8391.6	11269.2	9919.02	8962.76	14921.6	8648.51	12185.3	14195.7	9490.55
F17	Mean	4979.38	5473.36	4845.87	5513	5275.89	7748.13	43109.8	5973.95	20358.6	6411.38	5718.66	9327.49	6217.12	9377.38	8388.46	5924.58
	Std	443.578	512.38	440.837	605.312	633.301	2777.09	51429.3	612.542	23044.4	770.695	561.808	1387.48	1105.61	4731.19	1060.89	586.361
	Best	4045.82	4457.64	3838.33	4402.18	4179.71	5369.92	8430.46	4892.74	6507.16	5249.62	4707.57	6814.56	4337.46	5811.29	6676.1	5109.88
	Worst	5747.83	6545.6	5712.66	6767	6673.67	19840.7	256337	7894.27	102682	8241.17	6912.37	12624.1	9669	29439.2	10718.5	7136.7
F18	Mean	479145	825042	1.00783e+06	1.23363e+06	7.43579e+06	6.80181e+06	2.02664e+07	2.94145e+06	1.55821e+07	8.34392e+06	1.03739e+07	2.42987e+07	2.43793e+06	3.15592e+06	7.04905e+06	1.15935e+07
	Std	241631	926589	637255	605733	3.4192e+06	4.67424e+06	9.33147e+06	1.69245e+06	9.52825e+06	4.75552e+06	5.27268e+06	1.65572e+07	997334	2.25937e+06	3.57249e+06	6.73662e+06
	Best	139887	161709	331592	379934	2.81766e+06	1.47624e+06	4.65771e+06	725350	2.12002e+06	2.66319e+06	1.64299e+06	3.46458e+06	1.01109e+06	554579	2.44305e+06	4.11409e+06
	Worst	1.00655e+06	4.59829e+06	2.73579e+06	2.44417e+06	1.5927e+07	1.98152e+07	4.16089e+07	8.36747e+06	4.60769e+07	2.16279e+07	2.48997e+07	7.10503e+07	4.87352e+06	1.23552e+07	1.67596e+07	3.00167e+07
F19	Mean	5958.61	25444.3	424827	51594.3	423861	3.86058e+08	5.05603e+08	9961.59	2.54749e+09	3.70013e+06	2.59282e+06	1.13865e+08	118722	3.67608e+08	4.18593e+07	2.06864e+07
	Std	3945.38	44150.6	394210	58310.1	768307	5.75452e+08	1.98251e+08	6187.49	2.10092e+09	3.23901e+06	2.48097e+06	1.55043e+08	248262	4.14899e+08	4.81834e+07	1.3162e+07
	Best	2247.29	2703.53	79043.8	3715.41	5775.26	4.2069e+06	2.22104e+08	2579.37	3.00246e+08	643364	33476.6	7.50832e+06	4459.09	9.64635e+06	3.05605e+06	3.76915e+06
	Worst	17195.4	234011	1.8247e+06	240842	3.61475e+06	1.92335e+09	9.39117e+08	25659.2	9.48724e+09	1.55321e+07	9.55845e+06	7.63855e+08	1.38815e+06	1.4166e+09	2.10268e+08	7.40038e+07
F20	Mean	5521.04	5273.66	5430.2	6333.11	4801.89	5741.69	7261.58	5856.41	6418.67	6082.36	7311.56	7216.71	5367.5	5549.73	5651.76	5649.38
	Std	529.436	420.818	362.68	496.397	492.431	551.672	698.678	588.764	925.659	554.936	529.813	818.985	456.795	442.237	392.111	569.931
	Best	4335.87	4556.48	4575.25	4995.6	3556.5	4691.37	5535.71	4728.87	4744.77	4716.41	5650.66	5371.47	4430.14	4516.14	4824.91	4035
	Worst	6290.66	6080.47	6178.44	6987.46	5984.08	6631.48	8460.44	6858.15	8060.22	6994.37	7969.62	8245.57	6293.43	6453.96	6372.8	6893.12
F21	Mean	2785.5	3117.33	3060.3	3047.59	2966.66	3381.97	4477.83	3579.94	3541.63	3747.75	3112.68	4054.24	3458.72	4095.43	3879.04	3199.8
	Std	68.2287	153.211	125.585	85.1029	73.1345	148.877	243.83	158.597	127.077	160.263	90.2637	204.342	141.887	222.517	197.828	102.025
	Best	2685.52	2894.65	2779.66	2906.38	2851	3036.92	3990.03	3295.37	3263.67	3536.71	2939.37	3685.46	3180.18	3756.44	3496.35	2979.66
	Worst	2977.66	3517.38	3268.82	3215.46	3090.71	3694.94	4974.63	3964.99	3887.84	4167.17	3322.55	4467.78	3756.49	4700.32	4207.46	3406.15
F22	Mean	24688.7	25833.8	23521.1	24431.4	18997.5	23379.1	32279.6	20247.7	28920.2	21880.2	32936.3	28477	23592.4	23290.7	25383.7	22168.2
	Std	1756.78	1741.7	1375.04	1877.97	1797.24	2361.37	1520.8	1696.81	4395.07	1724.08	1889.63	4167.14	2979.99	1583.01	1634.72	1735.78
	Best	22023.8	22042.8	21941	22374.4	13110	20341.4	28803.6	16930.7	24180.1	18535.7	29242.7	21661	20302.6	20024.4	22282.1	19286.6
	Worst	28978.3	28624.9	27336.1	30917.4	22400.9	32715.8	34956.6	23298.9	35868.9	24256.6	35538.3	35430.1	32263.6	26102.6	29501.1	26197.4
F23	Mean	3276.62	3938.93	3741.25	3583.62	3820.25	3990.03	5324.19	4166.84	4563.32	4280.1	3741.25	4841.62	4241.86	5126.68	5139.25	3763.44
	Std	80.0284	152.319	127.418	125.316	204.573	193.71	259.513	245.535	218.586	212.646	115.851	242.221	225.434	279.771	360.597	167.695
	Best	3152.27	3618.26	3496.82	3374.26	3486.25	3628.19	4928.51	3724.07	4243.04	3995.18	3504.1	4434.98	3884.94	4571.54	4554.97	3508.58
	Worst	3536.38	4200.67	4067.62	3979.81	4454.52	4460.61	5804.02	4602.86	5263.15	4662.64	3998.56	5317.62	4686.87	5666.87	6001.29	4193.49
F24	Mean	3792.7	4613.58	4587.79	4429.9	4512.96	4790.41	6831.14	5209.27	5957.88	5262.42	4738.03	6222.92	5208.09	6955.5	6773.3	4231.31
	Std	91.1345	229.488	243.886	267.757	237.516	219.72	472.239	431.905	298.455	319.392	196.166	455.497	764.884	447.738	601.266	147.456
	Best	3621.18	4237.39	4198.29	3976.86	4180.75	4404.12	6063.76	4460.99	5356.24	4692.1	4312.85	5329.32	4379.98	5987.45	5256.71	4004.07
	Worst	4001.61	5175.73	5178.24	5225.52	5009.62	5174.06	7670.89	6498.81	6539.84	5849.82	5294.12	7327.09	8767.93	7664.04	7727.03	4652.22
F25	Mean	3693.41	4298.05	3984.95	4075.45	5466.58	8047.99	11209.5	3676.36	12601.2	4928.6	5581.22	8810.29	4733.86	12263.1	7778.51	3933.66
	Std	67.2514	253.604	120.185	223.628	606.949	1021.99	1082.49	73.3393	1592.17	311.697	493.774	4866.29	338.165	1736.72	624.428	149.008
	Best	3529.07	3871.37	3699.17	3734.62	4462.6	6363.02	9351.34	3558.33	9015.94	4346.72	4762.66	5270.45	4269.62	8667.44	6414.78	3733.17
	Worst	3876.24	4796.22	4219.13	4667.85	6852.09	10427.8	13597.9	3835.72	16400.8	5520.46	6676.83	22614.4	5772.12	15440.5	9045.29	4354.54
F26	Mean	10840.9	15539.1	17451.7	16684.1	16839	27201.3	36426.8	21335	28823.2	26131.4	19717.3	27603	26792.8	34216.2	32899.4	16027.5
	Std	842.882	2429.41	2024.47	2081.48	2054.58	3635.56	3115.32	6992.54	2380.48	4148.62	1826.57	3142.38	2958.42	2563.78	2215.43	1602.57
	Best	8962.88	12154.8	12496.6	14192.4	12568.3	18269.2	29435.4	5368.24	24604.4	18728.9	15769.6	22566.2	19447.9	29961.7	27991.9	12903.1
	Worst	12964.7	19724.7	21674.2	21793.1	21654.8	32535.4	42544.9	29206.4	33577.8	31758.8	23875.1	33658.2	31180.7	39853.6	37399.7	19701.7
F27	Mean	3602.81	3719.63	4058.76	4094.11	4056.28	4686.4	6203.04	3858.44	5874.38	4446.65	4346.31	4647.8	4257.62	5494.75	5935.96	4045.64
	Std	72.0572	88.3234	192.242	219.648	145.223	324.783	1317.19	217.445	442.809	317.557	197.098	426.324	340.307	905.577	661.598	136.18
	Best	3403.99	3581.63	3610.98	3775.42	3821.13	4118.09	4713.27	3526.24	5057.27	3808.42	3878.77	4003.17	3614.07	4343.19	4813.34	3749.16
	Worst	3712.72	3922.5	4583.52	4608.5	4357.46	5596.4	11580.3	4358.76	6685.23	5271.79	4724.71	5727.82	5191.35	9548.5	7613.31	4229.97
F28	Mean	3931.28	5943.2	4587.74	4711.14	8034.97	10102.5	14938.6	3808.61	16504.8	6072.22	9508.89	16520.6	5489.44	16231	10904.4	4204.45
	Std	165.65	1002.88	320.423	522.329	1382.07	1331.2	1289.52	66.6822	1699.24	551.625	1578.18	7036.9	680.645	2387.83	1052.69	221.11
	Best	3739	4434.73	4026.81	3955.11	5765.73	7460.31	12319	3656.92	14308.8	5176.4	5931.9	6790.43	4614.38	12439.6	8580.2	3859.61
	Worst	4534.31	8183.18	5402.55	5984.17	12362.5	13751.6	17445.9	3948.81	21250.4	7442.04	12566.9	27507.6	7489.51	22350.7	12966.9	4817.43
F29	Mean	7300.8	8047.44	8254.53	7733.39	7990.31	12628.6	20709.7	7897.88	15248.6	9914.97	9532.38	12697.1	9092.28	14852.4	16042.2	9582.25
	Std	654	563.731	725.036	799.539	862.419	1945.95	3998.08	548.951	3913.47	1146.66	860.656	3077.42	720.12	5789.52	2164.34	790.955
	Best	6248.3	6685.2	6810.73	6611.83	6203.74	9787.32	14711.3	6932.63	10299.6	7630.19	7862.92	8574.09	7617.94	11393.2	12429.7	8125.48
	Worst	8893.87	9064.24	9680.97	9789.61	9852.56	17743.3	34013.2	9248.78	23960.4	12224.2	11421.8	21937.7	10568.6	42734.9	19967.5	11409.1
F30	Mean	115540	742714	1.26773e+07	4.61217e+06	1.65945e+07	1.78542e+09	3.14095e+09	849314	7.27706e+09	6.95825e+07	1.88815e+07	3.31564e+08	7.30624e+06	3.82659e+09	1.16338e+09	1.58838e+08
	Std	87301.9	524699	6.11408e+06	4.01752e+06	1.30914e+07	1.71904e+09	1.47686e+09	449138	3.91105e+09	4.0455e+07	9.26125e+06	2.37367e+08	4.81651e+06	4.28359e+09	3.90613e+08	5.63377e+07
	Best	22642.2	166814	4.2421e+06	1.04955e+06	3.78536e+06	1.45625e+08	1.31306e+09	335212	1.74728e+09	2.10812e+07	3.97339e+06	1.01805e+08	1.11081e+06	1.62281e+08	4.94782e+08	6.8404e+07
	Worst	381968	2.79032e+06	3.13327e+07	1.58118e+07	5.94489e+07	7.52316e+09	6.42851e+09	2.3199e+06	1.73954e+10	2.00033e+08	4.60661e+07	9.30696e+08	2.37966e+07	1.43941e+10	2.05142e+09	2.70105e+08
(W|T|L)			(27|0|2)	(24|0|5)	(25|0|4)	(25|0|4)	(27|0|2)	(29|0|0)	(23|0|6)	(29|0|0)	(27|0|2)	(29|0|0)	(29|0|0)	(25|0|4)	(27|0|2)	(28|0|1)	(25|0|4)

## Sheet: CEC-2022(Dim=10)
Function		IRBMO	RBMO	LSHADE-cnEpSin	LSHADE_SPACMA	PPSO	MELGWO	WOA	SSA	GJO	AVOA	SO	DBO	GTO	BKA	HO	RIME
F1	Mean	300	300	300	545.058	1237.47	323.414	26700	301.233	3760.48	558.044	896.657	1992.56	300	323.951	980.976	300.724
	Std	1.04945e-10	5.88185e-05	1.31241e-08	1095.35	963.319	117.159	14098.8	2.46986	2760.44	484.549	653.329	2532.52	5.31285e-05	36.5106	326.925	0.417095
	Best	300	300	300	300	304.752	300.004	4514.63	300	398.802	302.255	311.157	304.47	300	300.279	444.646	300.142
	Worst	300	300	300	6163.53	4142.05	943.23	58060.1	308.081	11595.9	2296.33	3520.54	12204.7	300	444.938	1865.57	302.05
F2	Mean	404.85	408.846	404.106	405.624	415.228	419.087	458.157	408.032	443.921	420.376	410.166	433.828	413.317	407.693	432.222	420.146
	Std	3.28377	16.9455	3.4238	3.42026	22.4911	27.4141	65.0423	13.2789	26.9025	29.6542	20.1078	41.7859	23.8229	17.5378	33.4517	29.746
	Best	400	400	400	400	400.001	400.012	401.53	400.005	402.921	400.001	400.001	403.989	400.001	400.008	400.017	400.103
	Worst	408.916	470.786	408.261	408.916	476.567	490.778	686.64	476.174	529.496	490.327	470.783	546.856	475.728	470.874	491.887	489.881
F3	Mean	600	600	600.007	600.004	600.01	606.672	642.536	603.67	612.36	619.63	601.042	613.796	607.258	628.617	630.137	600.304
	Std	0.00018153	0.000621591	0.00998973	0.00864903	0.0333962	6.46179	13.1259	5.11044	8.34083	11.5008	1.24538	9.13953	4.485	10.8368	11.7695	0.425735
	Best	600	600	600	600	600	601.191	620.967	600	600.592	603.701	600.041	600.226	601.125	611.144	605.793	600.095
	Worst	600.001	600.002	600.037	600.043	600.144	624.813	681.96	621.273	638.186	649.638	606.04	627.488	618.752	655.283	650.714	602.376
F4	Mean	809.187	810.587	805.489	806.375	806.202	817.114	845.501	832.026	827.872	833.701	813.997	832.739	824.078	818.94	820.336	821.572
	Std	4.07881	4.80887	1.72285	2.66057	3.40361	6.85563	16.8027	11.2604	7.94475	11.4657	5.8946	12.1251	7.02763	6.99087	4.449	10.3876
	Best	801.99	802.985	803.055	801.99	801.99	804.975	816.147	807.96	816.863	809.95	805.97	809.95	811.939	805.98	807.96	808.959
	Worst	816.914	821.9	808.617	812.934	814.924	833.829	883.39	868.652	850.897	857.707	826.864	863.571	833.829	833.837	828.985	846.764
F5	Mean	900.045	900.109	900.235	900.313	902.186	953.297	1670.53	1404.04	1053.8	1232.18	935.504	1013.48	959.328	1119.62	1118.1	901.19
	Std	0.12313	0.179234	0.289383	0.669272	7.20023	46.3094	422.22	156.568	199.184	174.336	37.483	128.103	74.2628	106.523	131.653	1.19892
	Best	900	900	900	900	900	902.494	1125.79	928.077	900.767	949.558	900.09	906.401	905.04	935.069	917.962	900.022
	Worst	900.454	900.454	901.16	903.343	938.773	1079.7	2778.63	1477.95	1748.43	1535.09	1038.17	1475.14	1227.21	1364.33	1391.71	903.781
F6	Mean	1802.24	1808	1824.42	1827.5	3309.76	3283.06	7343.06	4225.61	12434.4	4116.84	3779	5426	2057.91	2837.7	1949.15	4318.95
	Std	2.23829	8.56701	18.9969	25.2982	1528.61	1694.38	5053.06	2236.75	9193.9	2026.23	1736.04	2016.24	605.132	1618.72	93.5735	2018.61
	Best	1800.19	1800.83	1802.88	1801.18	1840.93	1871.71	2224.67	1860.31	2318.11	1917.42	1891.36	2077.05	1824	1854.42	1858.51	1868.13
	Worst	1809.02	1828.24	1902.99	1913.6	7422.85	8084.16	21913.5	8128.95	49363.4	8201.18	8071.74	8213.07	5153.54	8059.89	2224.57	8064.57
F7	Mean	2019.07	2016.36	2011.97	2008.99	2022.3	2035	2085.97	2030.28	2048.34	2041.73	2038.09	2051.19	2028.78	2045.01	2051.59	2018.61
	Std	6.65421	8.37904	9.45802	8.36245	11.6258	17.5693	39.0275	24.9148	17.1705	16.9221	24.844	35.0658	8.25907	24.5189	13.2124	11.1162
	Best	2001.75	2000.25	2000.03	2000.07	2000.02	2005.03	2029.36	2004.6	2023.28	2010.91	2005.21	2006.21	2016.74	2021.34	2022.26	2000.29
	Worst	2024.98	2024.65	2021.12	2020.99	2046.49	2096.7	2188.88	2143.33	2093.81	2082.62	2139.46	2159.25	2045.49	2107.98	2082.67	2055.61
F8	Mean	2215.01	2219.65	2220.2	2218.03	2220.56	2224.06	2233.65	2229.58	2227.86	2224.57	2222.51	2229.23	2221.59	2229.98	2229.13	2224.48
	Std	9.26664	6.28342	22.8808	6.59819	4.13177	3.25465	5.0766	29.6858	2.93439	6.07873	3.48371	7.88613	2.0149	21.8068	4.6778	22.105
	Best	2200.78	2204.91	2200.16	2200.88	2200.79	2211.21	2225.5	2220.05	2222.27	2203.23	2206.95	2212.96	2215.92	2213.47	2222.49	2201.6
	Worst	2224.11	2224.19	2333.75	2223.59	2229.75	2229.54	2245.51	2338.76	2234.76	2236.15	2228.21	2254.71	2229.25	2342.8	2243.7	2339.94
F9	Mean	2529.28	2534.18	2528.08	2529.28	2531.67	2530.75	2611.2	2539.08	2599.87	2545.86	2530.74	2563.2	2529.44	2529.4	2563.35	2529.29
	Std	1.38756e-12	26.826	0.991656	1.38756e-12	3.83867	6.10186	50.4128	37.2778	31.4904	38.3692	5.07454	49.8108	0.589054	0.435955	37.6594	0.00213753
	Best	2529.28	2529.28	2524.46	2529.28	2529.28	2529.28	2530.2	2529.28	2547.71	2529.28	2529.28	2529.28	2529.28	2529.28	2530.88	2529.28
	Worst	2529.28	2676.22	2529.08	2529.28	2545.27	2562.09	2683.92	2676.22	2683.21	2676.22	2549.41	2694.45	2532.43	2531.52	2677.1	2529.29
F10	Mean	2530.21	2528.62	2535.92	2511.35	2559.91	2603.39	2665.8	2631.59	2572.03	2553.7	2546.13	2536.67	2537.54	2615.85	2552.62	2549.32
	Std	50.4847	48.7015	51.1809	33.352	56.7145	128.696	255.236	216.918	63.1635	66.6774	104.1	60.3734	57.5029	173.355	64.419	68.0677
	Best	2500.15	2500.12	2500.23	2500.26	2500.35	2500.39	2500.7	2500.29	2500.41	2500.42	2400.23	2500.48	2500.33	2500.5	2500.36	2500.31
	Worst	2615.7	2615.75	2611.98	2614.42	2624.82	3036.94	3493.43	3372.18	2648.46	2679.29	2982.66	2646.95	2634.11	3272.89	2644.65	2760.23
F11	Mean	2668.35	2880	2673.48	2645.26	2762.15	2866.43	3071.12	2816.01	3043.89	2791.44	2893.55	2754.27	2625.15	2682.11	2618.08	2911.83
	Std	130.316	76.1123	111.312	70.3227	108.38	111.722	277.643	144.968	243.261	147.183	55.4092	99.9807	57.1933	135.226	42.0502	57.414
	Best	2600	2600	2600	2600	2600	2600.08	2659.43	2600	2750.59	2600	2601.63	2600	2600	2601.5	2602.46	2610.05
	Worst	3000	2900	3000	2751.11	3000	3000.02	4093.59	3000	3610.94	3100.17	2913	3000	2751.1	3011.69	2751.15	2938.56
F12	Mean	2862.17	2864.5	2864.69	2864.63	2869.5	2865.39	2901.68	2871.66	2875.46	2872.26	2871.35	2870.83	2866.38	2866.07	2885.49	2866.28
	Std	1.70851	2.12081	1.48625	0.925145	6.98627	1.73074	35.6531	15.9693	12.2863	23.0398	5.26052	10.8425	7.12817	3.0826	32.8745	2.53569
	Best	2858.62	2858.62	2858.95	2862.57	2864.87	2862.57	2865.53	2861.44	2863.5	2859.85	2865.25	2863.27	2861.4	2862.57	2864.68	2862.63
	Worst	2864.92	2868.91	2867.28	2867.39	2904.19	2870.69	3001.56	2946.74	2904.6	2988.15	2885.05	2913.62	2900.43	2877.07	3011.85	2875.8
(W|T|L)			(10|0|2)	(5|0|7)	(7|1|4)	(10|0|2)	(12|0|0)	(12|0|0)	(12|0|0)	(12|0|0)	(12|0|0)	(12|0|0)	(11|0|1)	(10|0|2)	(11|0|1)	(11|0|1)	(12|0|0)

## Sheet: CEC-2022(Dim=20)
Function		IRBMO	RBMO	LSHADE_cnEpSin	LSHADE_SPACMA	PPSO	MELGWO	WOA	SSA	GJO	AVOA	SO	DBO	GTO	BKA	HO	RIME
F1	Mean	300.525	307.056	2021.04	13008.6	18559.4	6179.79	36498.2	11397.4	15188.3	21413.4	20234.1	38670.2	1150.78	4801.07	26683.2	1268.52
	Std	1.06835	7.92045	3137.98	16957.3	7340.08	3231.15	13444.5	6688.26	5280.44	5506.48	5521.5	13660.1	737.696	2964.72	9975.03	452.682
	Best	300.01	300.049	306.177	314.676	4560.7	622.048	18189.6	1639.87	6788.75	12370.5	10218	10744.3	317.061	934.522	4092.27	574.366
	Worst	305.558	337.62	13384.2	48818.6	36183.1	18189.2	65497.2	34736.5	29904.5	37136.1	29962.1	70187.1	3086.33	11805.9	47181.6	2541.21
F2	Mean	451.735	446.74	442.359	449.963	479.489	489.063	623.871	453.926	602.633	499.691	464.022	507.794	463.993	509.509	532.815	455.863
	Std	13.4991	16.6543	18.8448	15.346	26.4976	38.2796	73.245	13.3986	84.2707	47.2282	20.9737	69.598	17.3761	59.1746	41.8021	19.7312
	Best	400.165	404.099	400.005	403.255	449.091	436.032	489.29	417.608	505.086	400.269	428.841	432.355	444.971	406.909	460.921	403.258
	Worst	472.116	472.472	471.578	471.864	540.355	577.064	806.753	474.077	835.322	586.502	533.906	751.768	512.89	679.323	633.594	524.225
F3	Mean	600.079	600.374	601.24	600.453	601.128	627.387	669.836	628.586	626.043	648.225	609.725	634.273	629.823	651.193	654.605	605.377
	Std	0.0719633	0.661074	1.21178	0.478674	1.21466	8.29438	16.6406	12.1367	6.93858	10.6835	6.38244	10.4049	12.8152	8.66422	8.97772	3.20698
	Best	600.023	600.012	600.109	600.002	600.005	613.892	637.643	602.481	615.271	632.847	602.302	616.113	612.804	636.32	631.013	600.947
	Worst	600.407	602.596	604.474	601.749	605.22	640.879	705.294	649.69	642.096	669.78	627.465	655.223	660.746	669.046	670.654	612.024
F4	Mean	826.983	834.171	826.202	828.104	822.645	863.806	938.429	892.305	898.712	887.029	843.634	915.255	878.208	881.25	877.127	858.668
	Std	10.578	12.1744	6.00013	7.99579	5.93585	14.5303	36.8135	20.8696	28.1962	23.1163	10.9975	30.3297	16.6255	11.3573	13.2796	20.5818
	Best	810.948	814.555	816.916	817.978	811.94	825.508	872.603	852.082	851.097	846.763	824.922	860.906	834.824	856.8	837.861	833.367
	Worst	849.972	854.405	843.54	845.768	834.823	909.451	1025.8	949.609	958.625	934.324	864.817	970.132	906.46	905.636	897.567	912.441
F5	Mean	905.827	904.118	947.928	935.75	947.466	1658.74	3789.73	2373.9	2126.27	2452.58	1336.5	2138.15	1830.2	2091.97	2361.82	1369.22
	Std	5.70881	3.14054	50.0105	39.8274	41.9226	349.324	979.054	268.235	493.659	372.408	216.188	585.589	410.757	256.091	257.382	621.739
	Best	900.09	900.362	900.902	900.909	901.607	971.447	1518.52	1396.84	1347.29	1918.72	975.116	1166.98	1133.64	1540.87	1830.91	919.059
	Worst	923.074	911.954	1123.68	1071.55	1102	2261.03	5709.77	2639.64	3127.57	3455.55	1798.18	3634.65	2491.47	2466.91	2842.75	3692.19
F6	Mean	1934.64	1962.85	2462.9	2561.7	4645.45	6152.24	4.45364e+06	9333.36	2.35028e+07	7638.59	6343.12	187479	6666.5	13031.9	7077.18	12060.8
	Std	55.3045	91.3168	1473.88	1522.38	3166.82	4560.83	4.43626e+06	7313.17	4.04667e+07	5989.38	4534.79	488499	5692.85	19086.9	5478.35	6111.74
	Best	1847.53	1829.81	1867.2	1874.39	1899.97	1957.97	295608	1931.87	25555.7	1999.01	1965.08	2299.23	1869.44	2780.44	2224.09	3301.31
	Worst	2069.49	2255.36	8257.92	9415.84	11147.9	19042.9	1.88433e+07	25092	1.6022e+08	20302.4	17148.2	1.74581e+06	24765.3	109827	22784.3	27087
F7	Mean	2049.46	2053.24	2042.61	2044.27	2064.9	2117.86	2246.71	2124	2145.51	2182.78	2086.9	2158.01	2112.31	2132.47	2153.51	2101.97
	Std	27.9416	30.9999	12.2942	10.2442	23.9731	48.1258	77.0361	54.2894	58.8052	49.4534	34.0353	59.3406	46.3331	37.9721	18.1602	52.5407
	Best	2022.62	2025.17	2024.41	2029.82	2027.34	2052.37	2124.6	2049.12	2063.94	2098.75	2030.9	2081.9	2036.26	2059.19	2109.21	2050.87
	Worst	2167.43	2178.79	2077.78	2068.56	2135.45	2235.63	2411.97	2268.15	2309.39	2283.34	2158.26	2269.62	2248.43	2244.72	2188.94	2270.66
F8	Mean	2227.47	2248.28	2228.92	2227.83	2235.94	2269.04	2280.96	2304.1	2269.56	2264.96	2238.38	2316.96	2252.54	2283.26	2248.94	2261.88
	Std	2.90962	46.874	21.9148	22.3662	35.6841	61.6193	63.6123	88.1542	59.5489	53.3414	12.8985	86.7312	57.0088	58.1388	13.8921	51.7679
	Best	2223.95	2224.5	2218.48	2222	2221.01	2225.38	2230.96	2222.7	2227.11	2224.68	2224.21	2223.89	2221.57	2227.63	2233.09	2223.88
	Worst	2236.13	2378.45	2342.99	2345.98	2341.72	2464.61	2514.59	2558.11	2441.4	2415.39	2281.23	2560.31	2461.79	2372.82	2288.38	2368.95
F9	Mean	2480.78	2481.77	2480.44	2480.78	2486.06	2503.51	2578.56	2480.79	2601.2	2491.83	2480.96	2515.38	2480.83	2496.87	2564.34	2481.48
	Std	1.04362e-05	5.39926	0.152069	0.000415789	3.98723	19.6287	31.8642	0.0311774	49.8003	8.95449	0.214466	35.5897	0.0520011	14.1789	48.2257	0.476965
	Best	2480.78	2480.78	2480.11	2480.78	2481.08	2480.94	2502.28	2480.78	2517.67	2481.21	2480.79	2481.57	2480.78	2481.61	2497.78	2480.84
	Worst	2480.78	2510.35	2480.71	2480.78	2498.81	2566.83	2634.02	2480.91	2687.85	2511.73	2481.6	2620.53	2480.91	2544.81	2684.29	2482.77
F10	Mean	3328.52	3262.94	2540.9	2505.86	3147.61	3715.26	5209.99	3898.33	4202.92	3570.71	3221.51	3647.14	3164.52	4320.34	3954.23	2822
	Std	702.648	746.023	89.7994	39.7823	548.501	829.041	1066.09	637.465	1445.58	677.339	315.741	1264.22	1069.5	954.105	999.984	305.748
	Best	2500.41	2500.41	2415.55	2412	2500.59	2500.6	2501.72	2500.63	2501.26	2500.75	2500.83	2500.93	2500.7	2500.92	2500.9	2472.33
	Worst	4504.79	4498.2	2683.71	2638.95	4072.35	5015.25	6727.51	4734.28	6598.87	4959.82	3749.12	6477.33	5826.71	5463.67	5587.98	3570.06
F11	Mean	2900	2900.82	2906.72	2954.5	2976.92	3171.17	3981.21	2916.67	5415.84	3081.89	3054.59	2927.75	2951.23	3842.93	3064.48	3034.6
	Std	0.00281544	3.90433	97.1593	117.283	125.788	524.9	291.334	74.6641	697.09	414.273	114.9	90.606	106.673	655.147	191.316	26.5767
	Best	2900	2900.01	2600.02	2900	2900	2906.23	3478.78	2600	3990.61	2600.3	2934.66	2634.08	2900.04	2938.04	2678.12	2986.23
	Worst	2900.01	2921.48	3054.58	3360.46	3305.08	5665	4645.37	3000	6977.79	4838.45	3287.17	3155.56	3297.61	6008.81	3444.01	3098.85
F12	Mean	2947.92	2963.63	2965.15	2958.81	2979.41	3015	3140.81	3011.34	3014.73	3000.66	3014.49	3023.37	3018.99	3061.14	3163.32	2970.03
	Std	11.8905	21.6327	17.7793	16.3336	22.8266	59.1488	150.537	66.9071	33.2262	37.8251	47.5071	53.6582	75.0351	73.4492	117.293	17.8545
	Best	2936.13	2935.99	2941.02	2939.12	2942.73	2948.67	2974.34	2947.05	2966.18	2943.95	2966.13	2954.93	2945.31	2971.92	2975.82	2948.86
	Worst	2980.59	3021.96	3000.5	3004.46	3040.03	3216.75	3477.84	3229.59	3097.01	3080.57	3166.77	3149.63	3245.99	3234.85	3455.61	3003.42
(W|T|L)			(9|0|3)	(8|0|4)	(10|0|2)	(12|0|0)	(12|0|0)	(12|0|0)	(12|0|0)	(12|0|0)			(12|0|0)		(12|0|0)	(12|0|0)
