# Supplementary material for: An Improved Red-Billed Blue Magpie Algorithm and Its Application to Constrained Optimization Problems
Source: Biomimetics (Basel). 2025 Nov 20;10(11):788. doi: 10.3390/biomimetics10110788 (PMC12650757; doi:10.3390/biomimetics10110788)
Supplement: Supplementary file 1 [file biomimetics-10-00788-s001.zip › Table S2 Wilcoxon.xlsx]

## Sheet: CEC-2017(Dim=30)
RBMO	LSHADE-cnEpSin	LSHADE_SPACMA	PPSO	MELGWO	WOA	SSA	GJO	AVOA	SO	DBO	GTO	BKA	HO	RIME
0.0000 (+)	0.0002 (+)	0.1188 (=)	0.0000 (+)	0.0000 (+)	0.0000 (+)	0.2226 (=)	0.0000 (+)	0.0000 (+)	0.0000 (+)	0.0000 (+)	0.0000 (+)	0.0000 (+)	0.0000 (+)	0.0000 (+)
0.0724 (=)	0.0000 (+)	0.0000 (+)	0.0000 (+)	0.0000 (+)	0.0000 (+)	0.0000 (+)	0.0000 (+)	0.0000 (+)	0.0000 (+)	0.0000 (+)	0.0000 (+)	0.0000 (+)	0.0000 (+)	0.0000 (+)
0.1297 (=)	0.3711 (=)	0.7845 (=)	0.0000 (+)	0.0000 (+)	0.0000 (+)	0.8534 (=)	0.0000 (+)	0.0000 (+)	0.0000 (+)	0.0000 (+)	0.0000 (+)	0.0000 (+)	0.0000 (+)	0.0000 (+)
0.0017 (+)	0.2170 (=)	0.0436 (+)	0.9823 (=)	0.0000 (+)	0.0000 (+)	0.0000 (+)	0.0000 (+)	0.0000 (+)	0.0000 (+)	0.0000 (+)	0.0000 (+)	0.0000 (+)	0.0000 (+)	0.0000 (+)
0.0064 (+)	0.0000 (+)	0.2973 (=)	0.0000 (+)	0.0000 (+)	0.0000 (+)	0.0000 (+)	0.0000 (+)	0.0000 (+)	0.0000 (+)	0.0000 (+)	0.0000 (+)	0.0000 (+)	0.0000 (+)	0.0000 (+)
0.0040 (+)	0.0000 (+)	0.0001 (+)	0.6735 (=)	0.0000 (+)	0.0000 (+)	0.0000 (+)	0.0000 (+)	0.0000 (+)	0.0000 (+)	0.0000 (+)	0.0000 (+)	0.0000 (+)	0.0000 (+)	0.0000 (+)
0.0000 (+)	0.0032 (+)	0.0933 (=)	0.5793 (=)	0.0000 (+)	0.0000 (+)	0.0000 (+)	0.0000 (+)	0.0000 (+)	0.0000 (+)	0.0000 (+)	0.0000 (+)	0.0000 (+)	0.0000 (+)	0.0000 (+)
0.9234 (=)	0.0000 (+)	0.0000 (+)	0.0000 (+)	0.0000 (+)	0.0000 (+)	0.0000 (+)	0.0000 (+)	0.0000 (+)	0.0000 (+)	0.0000 (+)	0.0000 (+)	0.0000 (+)	0.0000 (+)	0.0000 (+)
0.0933 (=)	0.0029 (-)	0.0006 (-)	0.0000 (-)	0.0103 (+)	0.0000 (+)	0.2772 (=)	0.0000 (+)	0.0008 (+)	0.0000 (-)	0.0000 (+)	0.0001 (+)	0.0002 (+)	0.0000 (+)	0.0436 (-)
0.0040 (+)	0.0000 (+)	0.0000 (+)	0.0000 (+)	0.0000 (+)	0.0000 (+)	0.0000 (+)	0.0000 (+)	0.0000 (+)	0.0000 (+)	0.0000 (+)	0.0000 (+)	0.0000 (+)	0.0000 (+)	0.0000 (+)
0.2458 (=)	0.0001 (+)	0.0002 (+)	0.0000 (+)	0.0000 (+)	0.0000 (+)	0.0000 (+)	0.0000 (+)	0.0000 (+)	0.0000 (+)	0.0000 (+)	0.0000 (+)	0.0000 (+)	0.0000 (+)	0.0000 (+)
0.0080 (+)	0.0000 (+)	0.0011 (+)	0.0000 (+)	0.0000 (+)	0.0000 (+)	0.0001 (+)	0.0000 (+)	0.0000 (+)	0.0000 (+)	0.0000 (+)	0.0001 (+)	0.0000 (+)	0.0000 (+)	0.0000 (+)
0.1120 (=)	0.0000 (+)	0.0000 (+)	0.0000 (+)	0.0000 (+)	0.0000 (+)	0.0000 (+)	0.0000 (+)	0.0000 (+)	0.0000 (+)	0.0000 (+)	0.0000 (+)	0.0000 (+)	0.0000 (+)	0.0000 (+)
0.0392 (+)	0.0000 (+)	0.0003 (+)	0.0000 (+)	0.0000 (+)	0.0000 (+)	0.0000 (+)	0.0000 (+)	0.0000 (+)	0.0000 (+)	0.0000 (+)	0.0000 (+)	0.0000 (+)	0.0000 (+)	0.0000 (+)
0.0117 (+)	0.0327 (-)	0.1055 (=)	0.1373 (=)	0.0000 (+)	0.0000 (+)	0.0000 (+)	0.0000 (+)	0.0000 (+)	0.0271 (+)	0.0000 (+)	0.0000 (+)	0.0000 (+)	0.0000 (+)	0.0001 (+)
0.9470 (=)	0.0122 (-)	0.3632 (=)	0.2973 (=)	0.0000 (+)	0.0000 (+)	0.0000 (+)	0.0000 (+)	0.0000 (+)	0.0000 (+)	0.0000 (+)	0.0000 (+)	0.0000 (+)	0.0000 (+)	0.0001 (+)
0.2282 (=)	0.0000 (+)	0.0000 (+)	0.0000 (+)	0.0000 (+)	0.0000 (+)	0.0000 (+)	0.0000 (+)	0.0000 (+)	0.0000 (+)	0.0000 (+)	0.0000 (+)	0.0000 (+)	0.0000 (+)	0.0000 (+)
0.1669 (=)	0.0000 (+)	0.0000 (+)	0.0000 (+)	0.0000 (+)	0.0000 (+)	0.0000 (+)	0.0000 (+)	0.0000 (+)	0.0000 (+)	0.0000 (+)	0.0000 (+)	0.0000 (+)	0.0000 (+)	0.0000 (+)
0.0537 (=)	0.4825 (=)	0.0519 (=)	0.1224 (=)	0.0000 (+)	0.0000 (+)	0.0000 (+)	0.0000 (+)	0.0000 (+)	0.0224 (+)	0.0000 (+)	0.0000 (+)	0.0000 (+)	0.0000 (+)	0.0000 (+)
0.0000 (+)	0.0001 (+)	0.0016 (+)	0.1023 (=)	0.0000 (+)	0.0000 (+)	0.0000 (+)	0.0000 (+)	0.0000 (+)	0.0000 (+)	0.0000 (+)	0.0000 (+)	0.0000 (+)	0.0000 (+)	0.0000 (+)
0.0058 (+)	0.9000 (=)	0.3112 (=)	0.0232 (+)	0.0014 (+)	0.0000 (+)	0.0000 (+)	0.0000 (+)	0.0000 (+)	0.0032 (+)	0.0000 (+)	0.0468 (+)	0.0000 (+)	0.0001 (+)	0.0001 (+)
0.0000 (+)	0.0004 (+)	0.2398 (=)	0.0000 (+)	0.0000 (+)	0.0000 (+)	0.0000 (+)	0.0000 (+)	0.0000 (+)	0.0000 (+)	0.0000 (+)	0.0000 (+)	0.0000 (+)	0.0000 (+)	0.0000 (+)
0.0000 (+)	0.0001 (+)	0.0064 (+)	0.0000 (+)	0.0000 (+)	0.0000 (+)	0.0000 (+)	0.0000 (+)	0.0000 (+)	0.0000 (+)	0.0000 (+)	0.0000 (+)	0.0000 (+)	0.0000 (+)	0.0000 (+)
0.0001 (+)	0.1669 (=)	0.2581 (=)	0.0000 (+)	0.0000 (+)	0.0000 (+)	0.0993 (=)	0.0000 (+)	0.0000 (+)	0.0000 (+)	0.0000 (+)	0.0000 (+)	0.0000 (+)	0.0000 (+)	0.0000 (+)
0.0001 (+)	0.7283 (=)	0.0292 (+)	0.0000 (+)	0.0000 (+)	0.0000 (+)	0.0000 (+)	0.0000 (+)	0.0000 (+)	0.0000 (+)	0.0000 (+)	0.0007 (+)	0.0000 (+)	0.0000 (+)	0.0000 (+)
0.0056 (+)	0.0000 (+)	0.0000 (+)	0.0000 (+)	0.0000 (+)	0.0000 (+)	0.0000 (+)	0.0000 (+)	0.0000 (+)	0.0000 (+)	0.0000 (+)	0.0000 (+)	0.0000 (+)	0.0000 (+)	0.0000 (+)
0.0023 (+)	0.0537 (=)	0.5395 (=)	0.0000 (+)	0.0000 (+)	0.0000 (+)	0.7845 (=)	0.0000 (+)	0.0000 (+)	0.0000 (+)	0.0000 (+)	0.0000 (+)	0.0000 (+)	0.0000 (+)	0.0000 (+)
0.3790 (=)	0.0392 (-)	0.0000 (-)	0.2062 (=)	0.0000 (+)	0.0000 (+)	0.0000 (+)	0.0000 (+)	0.0000 (+)	0.0000 (+)	0.0000 (+)	0.0000 (+)	0.0000 (+)	0.0000 (+)	0.0000 (+)
0.0963 (=)	0.0000 (+)	0.0020 (+)	0.0000 (+)	0.0000 (+)	0.0000 (+)	0.0261 (+)	0.0000 (+)	0.0000 (+)	0.0000 (+)	0.0000 (+)	0.0224 (+)	0.0000 (+)	0.0000 (+)	0.0000 (+)
(17|12|0)	(18|7|4)	(16|11|2)	(20|8|1)	(29|0|0)	(29|0|0)	(24|5|0)	(29|0|0)	(29|0|0)	(28|0|1)	(29|0|0)	(29|0|0)	(29|0|0)	(29|0|0)	(28|0|1)

## Sheet: CEC-2017(Dim=50)
RBMO	LSHADE-cnEpSin	LSHADE_SPACMA	PPSO	MELGWO	WOA	SSA	GJO	AVOA	SO	DBO	GTO	BKA	HO	RIME
0.0000 (+)	0.0000 (+)	0.0000 (+)	0.0000 (+)	0.0000 (+)	0.0000 (+)	0.0000 (+)	0.0000 (+)	0.0000 (+)	0.0000 (+)	0.0000 (+)	0.0000 (+)	0.0000 (+)	0.0000 (+)	0.0000 (+)
0.4204 (=)	0.0000 (+)	0.0000 (+)	0.0000 (+)	0.0000 (+)	0.0000 (+)	0.0000 (+)	0.0000 (+)	0.0000 (+)	0.0000 (+)	0.0000 (+)	0.0000 (+)	0.0000 (+)	0.0000 (+)	0.0000 (+)
0.0000 (+)	0.0001 (+)	0.0005 (+)	0.0000 (+)	0.0000 (+)	0.0000 (+)	0.3871 (=)	0.0000 (+)	0.0000 (+)	0.0000 (+)	0.0000 (+)	0.0000 (+)	0.0000 (+)	0.0000 (+)	0.0000 (+)
0.0000 (+)	0.0000 (+)	0.0000 (+)	0.0156 (+)	0.0000 (+)	0.0000 (+)	0.0000 (+)	0.0000 (+)	0.0000 (+)	0.0000 (+)	0.0000 (+)	0.0000 (+)	0.0000 (+)	0.0000 (+)	0.0000 (+)
0.2643 (=)	0.0000 (+)	0.3871 (=)	0.0000 (+)	0.0000 (+)	0.0000 (+)	0.0000 (+)	0.0000 (+)	0.0000 (+)	0.0000 (+)	0.0000 (+)	0.0000 (+)	0.0000 (+)	0.0000 (+)	0.0000 (+)
0.0000 (+)	0.0000 (+)	0.0000 (+)	0.0004 (+)	0.0000 (+)	0.0000 (+)	0.0000 (+)	0.0000 (+)	0.0000 (+)	0.0000 (+)	0.0000 (+)	0.0000 (+)	0.0000 (+)	0.0000 (+)	0.0000 (+)
0.0000 (+)	0.0000 (+)	0.0000 (+)	0.5011 (=)	0.0000 (+)	0.0000 (+)	0.0000 (+)	0.0000 (+)	0.0000 (+)	0.0000 (+)	0.0000 (+)	0.0000 (+)	0.0000 (+)	0.0000 (+)	0.0000 (+)
0.0053 (+)	0.0000 (+)	0.0000 (+)	0.0000 (+)	0.0000 (+)	0.0000 (+)	0.0000 (+)	0.0000 (+)	0.0000 (+)	0.0000 (+)	0.0000 (+)	0.0000 (+)	0.0000 (+)	0.0000 (+)	0.0000 (+)
0.5895 (=)	0.0000 (-)	0.0009 (-)	0.0000 (-)	0.2581 (=)	0.0000 (+)	0.0877 (=)	0.0000 (+)	0.1669 (=)	0.2009 (=)	0.0000 (+)	0.8418 (=)	0.4204 (=)	0.2905 (=)	0.0004 (-)
0.0000 (+)	0.0000 (+)	0.0000 (+)	0.0000 (+)	0.0000 (+)	0.0000 (+)	0.0000 (+)	0.0000 (+)	0.0000 (+)	0.0000 (+)	0.0000 (+)	0.0000 (+)	0.0000 (+)	0.0000 (+)	0.0000 (+)
0.0748 (=)	0.0000 (+)	0.0001 (+)	0.0000 (+)	0.0000 (+)	0.0000 (+)	0.0008 (+)	0.0000 (+)	0.0000 (+)	0.0000 (+)	0.0000 (+)	0.0000 (+)	0.0000 (+)	0.0000 (+)	0.0000 (+)
0.0035 (+)	0.0000 (+)	0.0251 (+)	0.0000 (+)	0.0000 (+)	0.0000 (+)	0.0000 (+)	0.0000 (+)	0.0000 (+)	0.0000 (+)	0.0000 (+)	0.0000 (+)	0.0000 (+)	0.0000 (+)	0.0000 (+)
0.7062 (=)	0.0000 (+)	0.0000 (+)	0.0000 (+)	0.0000 (+)	0.0000 (+)	0.0000 (+)	0.0000 (+)	0.0000 (+)	0.0000 (+)	0.0000 (+)	0.0000 (+)	0.0000 (+)	0.0000 (+)	0.0000 (+)
0.4290 (=)	0.1224 (=)	0.8883 (=)	0.0224 (+)	0.0000 (+)	0.0000 (+)	0.0000 (+)	0.0000 (+)	0.0000 (+)	0.0000 (+)	0.0000 (+)	0.0000 (+)	0.0000 (+)	0.0000 (+)	0.0000 (+)
0.0002 (+)	0.2581 (=)	0.0038 (+)	0.9000 (=)	0.0000 (+)	0.0000 (+)	0.0000 (+)	0.0000 (+)	0.0000 (+)	0.0163 (+)	0.0000 (+)	0.0281 (+)	0.0000 (+)	0.0000 (+)	0.0000 (+)
0.1413 (=)	0.3953 (=)	0.2398 (=)	0.4290 (=)	0.0000 (+)	0.0000 (+)	0.0000 (+)	0.0000 (+)	0.0000 (+)	0.0001 (+)	0.0000 (+)	0.0000 (+)	0.0000 (+)	0.0000 (+)	0.0000 (+)
0.5895 (=)	0.0000 (+)	0.0000 (+)	0.0000 (+)	0.0000 (+)	0.0000 (+)	0.0000 (+)	0.0000 (+)	0.0000 (+)	0.0000 (+)	0.0000 (+)	0.0000 (+)	0.0000 (+)	0.0000 (+)	0.0000 (+)
0.1809 (=)	0.0199 (+)	0.0850 (=)	0.0073 (+)	0.0000 (+)	0.0000 (+)	0.0038 (+)	0.0000 (+)	0.0000 (+)	0.0000 (+)	0.0000 (+)	0.0156 (+)	0.0000 (+)	0.0000 (+)	0.0000 (+)
0.7506 (=)	0.0000 (-)	0.0021 (+)	0.0008 (-)	0.1669 (=)	0.0000 (+)	0.0000 (+)	0.0001 (+)	0.0000 (+)	0.0877 (=)	0.0000 (+)	0.4918 (=)	0.2905 (=)	0.0122 (+)	0.1055 (=)
0.0000 (+)	0.0000 (+)	0.0000 (+)	0.0271 (+)	0.0000 (+)	0.0000 (+)	0.0000 (+)	0.0000 (+)	0.0000 (+)	0.0000 (+)	0.0000 (+)	0.0000 (+)	0.0000 (+)	0.0000 (+)	0.0000 (+)
0.0053 (+)	0.0150 (-)	0.1335 (=)	0.0000 (-)	0.9000 (=)	0.0000 (+)	0.4918 (=)	0.0000 (+)	0.4825 (=)	0.1761 (=)	0.0000 (+)	0.0292 (+)	0.0020 (+)	0.0000 (+)	0.0798 (=)
0.0000 (+)	0.0000 (+)	0.0000 (+)	0.0000 (+)	0.0000 (+)	0.0000 (+)	0.0000 (+)	0.0000 (+)	0.0000 (+)	0.0000 (+)	0.0000 (+)	0.0000 (+)	0.0000 (+)	0.0000 (+)	0.0000 (+)
0.0000 (+)	0.0000 (+)	0.0000 (+)	0.0000 (+)	0.0000 (+)	0.0000 (+)	0.0000 (+)	0.0000 (+)	0.0000 (+)	0.0000 (+)	0.0000 (+)	0.0000 (+)	0.0000 (+)	0.0000 (+)	0.0000 (+)
0.0000 (+)	0.1669 (=)	0.0701 (=)	0.0000 (+)	0.0000 (+)	0.0000 (+)	0.1023 (=)	0.0000 (+)	0.0000 (+)	0.0000 (+)	0.0000 (+)	0.0000 (+)	0.0000 (+)	0.0000 (+)	0.0009 (+)
0.0000 (+)	0.0000 (+)	0.0000 (+)	0.0000 (+)	0.0000 (+)	0.0000 (+)	0.3871 (=)	0.0000 (+)	0.0000 (+)	0.0000 (+)	0.0000 (+)	0.0000 (+)	0.0000 (+)	0.0000 (+)	0.0000 (+)
0.0000 (+)	0.0000 (+)	0.0000 (+)	0.0000 (+)	0.0000 (+)	0.0000 (+)	0.0000 (+)	0.0000 (+)	0.0000 (+)	0.0000 (+)	0.0000 (+)	0.0000 (+)	0.0000 (+)	0.0000 (+)	0.0000 (+)
0.0000 (+)	0.0001 (+)	0.0000 (+)	0.0000 (+)	0.0000 (+)	0.0000 (+)	0.0232 (+)	0.0000 (+)	0.0000 (+)	0.0000 (+)	0.0000 (+)	0.0000 (+)	0.0000 (+)	0.0000 (+)	0.0000 (+)
0.0615 (=)	0.4553 (=)	0.0224 (-)	0.0015 (+)	0.0000 (+)	0.0000 (+)	0.0000 (+)	0.0000 (+)	0.0000 (+)	0.0000 (+)	0.0000 (+)	0.0000 (+)	0.0000 (+)	0.0000 (+)	0.0000 (+)
0.1373 (=)	0.0000 (+)	0.6309 (=)	0.0000 (+)	0.0000 (+)	0.0000 (+)	0.0850 (=)	0.0000 (+)	0.0000 (+)	0.0000 (+)	0.0000 (+)	0.4553 (=)	0.0000 (+)	0.0000 (+)	0.0000 (+)
(17|12|0)	(21|5|3)	(20|7|2)	(23|3|3)	(26|3|0)	(29|0|0)	(23|6|0)	(29|0|0)	(27|2|0)	(26|3|0)	(29|0|0)	(26|3|0)	(27|2|0)	(28|1|0)	(26|2|1)

## Sheet: CEC-2017(Dim=100)
RBMO	LSHADE-cnEpSin	LSHADE_SPACMA	PPSO	MELGWO	WOA	SSA	GJO	AVOA	SO	DBO	GTO	BKA	HO	RIME
0.0000 (+)	0.0000 (+)	0.0000 (+)	0.0000 (+)	0.0000 (+)	0.0000 (+)	0.0000 (+)	0.0000 (+)	0.0000 (+)	0.0000 (+)	0.0000 (+)	0.0000 (+)	0.0000 (+)	0.0000 (+)	0.0000 (+)
0.9234 (=)	0.0000 (+)	0.0000 (+)	0.0000 (+)	0.0000 (+)	0.0000 (+)	0.0000 (+)	0.0000 (+)	0.0000 (+)	0.0000 (+)	0.0000 (+)	0.0281 (+)	0.0000 (+)	0.0000 (+)	0.0000 (+)
0.0000 (+)	0.0000 (+)	0.0000 (+)	0.0000 (+)	0.0000 (+)	0.0000 (+)	0.0002 (+)	0.0000 (+)	0.0000 (+)	0.0000 (+)	0.0000 (+)	0.0000 (+)	0.0000 (+)	0.0000 (+)	0.0000 (+)
0.0000 (+)	0.0000 (+)	0.0000 (+)	0.0468 (+)	0.0000 (+)	0.0000 (+)	0.0000 (+)	0.0000 (+)	0.0000 (+)	0.0000 (+)	0.0000 (+)	0.0000 (+)	0.0000 (+)	0.0000 (+)	0.0000 (+)
0.0000 (+)	0.0000 (+)	0.1624 (=)	0.0001 (+)	0.0000 (+)	0.0000 (+)	0.0000 (+)	0.0000 (+)	0.0000 (+)	0.0000 (+)	0.0000 (+)	0.0000 (+)	0.0000 (+)	0.0000 (+)	0.0000 (+)
0.0000 (+)	0.0000 (+)	0.0000 (+)	0.0000 (+)	0.0000 (+)	0.0000 (+)	0.0000 (+)	0.0000 (+)	0.0000 (+)	0.0000 (+)	0.0000 (+)	0.0000 (+)	0.0000 (+)	0.0000 (+)	0.0000 (+)
0.0000 (+)	0.0000 (+)	0.0000 (+)	0.0056 (+)	0.0000 (+)	0.0000 (+)	0.0000 (+)	0.0000 (+)	0.0000 (+)	0.0000 (+)	0.0000 (+)	0.0000 (+)	0.0000 (+)	0.0000 (+)	0.0000 (+)
0.0421 (+)	0.0000 (+)	0.0000 (+)	0.9117 (=)	0.0000 (+)	0.0000 (+)	0.0000 (+)	0.0000 (+)	0.0000 (+)	0.0000 (+)	0.0000 (+)	0.0000 (+)	0.0000 (+)	0.0000 (+)	0.0000 (+)
0.0191 (+)	0.0724 (=)	0.0555 (=)	0.0000 (-)	0.0000 (-)	0.0000 (+)	0.0000 (-)	0.0020 (+)	0.0000 (-)	0.0000 (+)	0.0000 (+)	0.0000 (-)	0.0000 (-)	0.3790 (=)	0.0000 (-)
0.0724 (=)	0.0000 (+)	0.0000 (+)	0.0000 (+)	0.0000 (+)	0.0000 (+)	0.0000 (+)	0.0000 (+)	0.0000 (+)	0.0000 (+)	0.0000 (+)	0.0000 (+)	0.0000 (+)	0.0000 (+)	0.0000 (+)
0.0000 (+)	0.0000 (+)	0.0000 (+)	0.0000 (+)	0.0000 (+)	0.0000 (+)	0.0000 (+)	0.0000 (+)	0.0000 (+)	0.0000 (+)	0.0000 (+)	0.0000 (+)	0.0000 (+)	0.0000 (+)	0.0000 (+)
0.0000 (+)	0.0000 (+)	0.0000 (+)	0.0000 (+)	0.0000 (+)	0.0000 (+)	0.0000 (+)	0.0000 (+)	0.0000 (+)	0.0000 (+)	0.0000 (+)	0.0000 (+)	0.0000 (+)	0.0000 (+)	0.0000 (+)
0.5298 (=)	0.0000 (+)	0.0000 (+)	0.0000 (+)	0.0000 (+)	0.0000 (+)	0.0000 (+)	0.0000 (+)	0.0000 (+)	0.0000 (+)	0.0000 (+)	0.0000 (+)	0.0000 (+)	0.0000 (+)	0.0000 (+)
0.0000 (+)	0.0000 (+)	0.0000 (+)	0.0000 (+)	0.0000 (+)	0.0000 (+)	0.0000 (+)	0.0000 (+)	0.0000 (+)	0.0000 (+)	0.0000 (+)	0.0000 (+)	0.0000 (+)	0.0000 (+)	0.0000 (+)
0.0127 (+)	0.4119 (=)	0.0016 (+)	0.0001 (-)	0.0000 (+)	0.0000 (+)	0.1624 (=)	0.0000 (+)	0.0000 (+)	0.0022 (+)	0.0000 (+)	0.0022 (+)	0.0000 (+)	0.0000 (+)	0.0000 (+)
0.0004 (+)	0.2009 (=)	0.0011 (+)	0.0484 (+)	0.0000 (+)	0.0000 (+)	0.0000 (+)	0.0000 (+)	0.0000 (+)	0.0000 (+)	0.0000 (+)	0.0000 (+)	0.0000 (+)	0.0000 (+)	0.0000 (+)
0.2062 (=)	0.0002 (+)	0.0000 (+)	0.0000 (+)	0.0000 (+)	0.0000 (+)	0.0000 (+)	0.0000 (+)	0.0000 (+)	0.0000 (+)	0.0000 (+)	0.0000 (+)	0.0000 (+)	0.0000 (+)	0.0000 (+)
0.0003 (+)	0.0000 (+)	0.0000 (+)	0.0000 (+)	0.0000 (+)	0.0000 (+)	0.0040 (+)	0.0000 (+)	0.0000 (+)	0.0000 (+)	0.0000 (+)	0.0000 (+)	0.0000 (+)	0.0000 (+)	0.0000 (+)
0.0537 (=)	0.4553 (=)	0.0000 (+)	0.0000 (-)	0.1224 (=)	0.0000 (+)	0.0484 (+)	0.0001 (+)	0.0004 (+)	0.0000 (+)	0.0000 (+)	0.2519 (=)	0.8766 (=)	0.4376 (=)	0.4376 (=)
0.0000 (+)	0.0000 (+)	0.0000 (+)	0.0000 (+)	0.0000 (+)	0.0000 (+)	0.0000 (+)	0.0000 (+)	0.0000 (+)	0.0000 (+)	0.0000 (+)	0.0000 (+)	0.0000 (+)	0.0000 (+)	0.0000 (+)
0.0099 (+)	0.0073 (-)	0.3403 (=)	0.0000 (-)	0.0037 (-)	0.0000 (+)	0.0000 (-)	0.0000 (+)	0.0000 (-)	0.0000 (+)	0.0002 (+)	0.0076 (-)	0.0051 (-)	0.1188 (=)	0.0000 (-)
0.0000 (+)	0.0000 (+)	0.0000 (+)	0.0000 (+)	0.0000 (+)	0.0000 (+)	0.0000 (+)	0.0000 (+)	0.0000 (+)	0.0000 (+)	0.0000 (+)	0.0000 (+)	0.0000 (+)	0.0000 (+)	0.0000 (+)
0.0000 (+)	0.0000 (+)	0.0000 (+)	0.0000 (+)	0.0000 (+)	0.0000 (+)	0.0000 (+)	0.0000 (+)	0.0000 (+)	0.0000 (+)	0.0000 (+)	0.0000 (+)	0.0000 (+)	0.0000 (+)	0.0000 (+)
0.0000 (+)	0.0000 (+)	0.0000 (+)	0.0000 (+)	0.0000 (+)	0.0000 (+)	0.6843 (=)	0.0000 (+)	0.0000 (+)	0.0000 (+)	0.0000 (+)	0.0000 (+)	0.0000 (+)	0.0000 (+)	0.0000 (+)
0.0000 (+)	0.0000 (+)	0.0000 (+)	0.0000 (+)	0.0000 (+)	0.0000 (+)	0.0000 (+)	0.0000 (+)	0.0000 (+)	0.0000 (+)	0.0000 (+)	0.0000 (+)	0.0000 (+)	0.0000 (+)	0.0000 (+)
0.0000 (+)	0.0000 (+)	0.0000 (+)	0.0000 (+)	0.0000 (+)	0.0000 (+)	0.0000 (+)	0.0000 (+)	0.0000 (+)	0.0000 (+)	0.0000 (+)	0.0000 (+)	0.0000 (+)	0.0000 (+)	0.0000 (+)
0.0000 (+)	0.0000 (+)	0.0000 (+)	0.0000 (+)	0.0000 (+)	0.0000 (+)	0.0011 (-)	0.0000 (+)	0.0000 (+)	0.0000 (+)	0.0000 (+)	0.0000 (+)	0.0000 (+)	0.0000 (+)	0.0000 (+)
0.0000 (+)	0.0000 (+)	0.0451 (+)	0.0014 (+)	0.0000 (+)	0.0000 (+)	0.0003 (+)	0.0000 (+)	0.0000 (+)	0.0000 (+)	0.0000 (+)	0.0000 (+)	0.0000 (+)	0.0000 (+)	0.0000 (+)
0.0000 (+)	0.0000 (+)	0.0000 (+)	0.0000 (+)	0.0000 (+)	0.0000 (+)	0.0000 (+)	0.0000 (+)	0.0000 (+)	0.0000 (+)	0.0000 (+)	0.0000 (+)	0.0000 (+)	0.0000 (+)	0.0000 (+)
(24|5|0)	(24|4|1)	(26|3|0)	(24|1|4)	(26|1|2)	(29|0|0)	(24|2|3)	(29|0|0)	(27|0|2)	(29|0|0)	(29|0|0)	(26|1|2)	(26|1|2)	(26|3|0)	(26|1|2)

## Sheet: CEC-2022(Dim=10)
RBMO	LSHADE-cnEpSin	LSHADE_SPACMA	PPSO	MELGWO	WOA	SSA	GJO	AVOA	SO	DBO	GTO	BKA	HO	RIME
0.0000 (+)	0.8121 (=)	0.0000 (-)	0.0000 (+)	0.0000 (+)	0.0000 (+)	0.0000 (+)	0.0000 (+)	0.0000 (+)	0.0000 (+)	0.0000 (+)	0.0000 (+)	0.0000 (+)	0.0000 (+)	0.0000 (+)
0.3725 (=)	0.5099 (=)	0.4982 (=)	0.0107 (+)	0.0001 (+)	0.0000 (+)	0.0620 (=)	0.0000 (+)	0.0348 (+)	0.4635 (=)	0.0000 (+)	0.1315 (=)	0.9116 (=)	0.0001 (+)	0.0023 (+)
0.3329 (=)	0.0000 (+)	0.0000 (+)	0.3403 (=)	0.0000 (+)	0.0000 (+)	0.0000 (+)	0.0000 (+)	0.0000 (+)	0.0000 (+)	0.0000 (+)	0.0000 (+)	0.0000 (+)	0.0000 (+)	0.0000 (+)
0.2340 (=)	0.0002 (-)	0.0122 (-)	0.0006 (-)	0.0000 (+)	0.0000 (+)	0.0000 (+)	0.0000 (+)	0.0000 (+)	0.0005 (+)	0.0000 (+)	0.0000 (+)	0.0000 (+)	0.0000 (+)	0.0000 (+)
0.0000 (+)	0.0675 (=)	0.0512 (=)	0.0000 (+)	0.0000 (+)	0.0000 (+)	0.0000 (+)	0.0000 (+)	0.0000 (+)	0.0000 (+)	0.0000 (+)	0.0000 (+)	0.0000 (+)	0.0000 (+)	0.0000 (+)
0.0000 (+)	0.0000 (+)	0.0000 (+)	0.0000 (+)	0.0000 (+)	0.0000 (+)	0.0000 (+)	0.0000 (+)	0.0000 (+)	0.0000 (+)	0.0000 (+)	0.0000 (+)	0.0000 (+)	0.0000 (+)	0.0000 (+)
0.5106 (=)	0.0000 (-)	0.0000 (-)	0.0406 (+)	0.0000 (+)	0.0000 (+)	0.0138 (+)	0.0000 (+)	0.0000 (+)	0.0000 (+)	0.0000 (+)	0.0001 (+)	0.0000 (+)	0.0000 (+)	0.1297 (=)
0.0501 (=)	0.0905 (=)	0.4204 (=)	0.7394 (=)	0.0000 (+)	0.0000 (+)	0.1087 (=)	0.0000 (+)	0.0000 (+)	0.0019 (+)	0.0000 (+)	0.3711 (=)	0.0000 (+)	0.0000 (+)	0.9587 (=)
0.3337 (=)	0.0000 (-)	NaN (=)	0.0000 (+)	0.0000 (+)	0.0000 (+)	0.1607 (=)	0.0000 (+)	0.0000 (+)	0.0001 (+)	0.0000 (+)	0.0419 (+)	0.0000 (+)	0.0000 (+)	0.0000 (+)
0.9823 (=)	0.2282 (=)	0.0378 (+)	0.0001 (+)	0.0000 (+)	0.0000 (+)	0.0001 (+)	0.0000 (+)	0.0000 (+)	0.0030 (+)	0.0001 (+)	0.0001 (+)	0.0000 (+)	0.0000 (+)	0.0004 (+)
0.0000 (+)	0.6896 (=)	0.0004 (-)	0.0026 (+)	0.0000 (+)	0.0000 (+)	0.1237 (=)	0.0000 (+)	0.0000 (+)	0.0000 (+)	0.0001 (+)	0.0030 (+)	0.0000 (+)	0.0004 (+)	0.0000 (+)
0.0000 (+)	0.0000 (+)	0.0000 (+)	0.0000 (+)	0.0000 (+)	0.0000 (+)	0.0000 (+)	0.0000 (+)	0.0000 (+)	0.0000 (+)	0.0000 (+)	0.0000 (+)	0.0000 (+)	0.0000 (+)	0.0000 (+)
(5|7|0)	(3|6|3)	(4|4|4)	(9|2|1)	(12|0|0)	(12|0|0)	(8|4|0)	(12|0|0)	(12|0|0)	(11|1|0)	(12|0|0)	(10|2|0)	(11|1|0)	(12|0|0)	(10|2|0)

## Sheet: CEC-2022(Dim=20)
RBMO	LSHADE-cnEpSin	LSHADE_SPACMA	PPSO	MELGWO	WOA	SSA	GJO	AVOA	SO	DBO	GTO	BKA	HO	RIME
0.0000 (+)	0.0000 (+)	0.0000 (+)	0.0000 (+)	0.0000 (+)	0.0000 (+)	0.0000 (+)	0.0000 (+)	0.0000 (+)	0.0000 (+)	0.0000 (+)	0.0000 (+)	0.0000 (+)	0.0000 (+)	0.0000 (+)
0.2973 (=)	0.0000 (-)	0.9234 (=)	0.0000 (+)	0.0000 (+)	0.0000 (+)	0.0261 (+)	0.0000 (+)	0.0000 (+)	0.0001 (+)	0.0000 (+)	0.0000 (+)	0.0000 (+)	0.0000 (+)	0.0051 (+)
0.1453 (=)	0.0000 (+)	0.0021 (+)	0.0000 (+)	0.0000 (+)	0.0000 (+)	0.0000 (+)	0.0000 (+)	0.0000 (+)	0.0000 (+)	0.0000 (+)	0.0000 (+)	0.0000 (+)	0.0000 (+)	0.0000 (+)
0.0232 (+)	0.6952 (=)	0.3478 (=)	0.1087 (=)	0.0000 (+)	0.0000 (+)	0.0000 (+)	0.0000 (+)	0.0000 (+)	0.0000 (+)	0.0000 (+)	0.0000 (+)	0.0000 (+)	0.0000 (+)	0.0000 (+)
0.4035 (=)	0.0000 (+)	0.0000 (+)	0.0000 (+)	0.0000 (+)	0.0000 (+)	0.0000 (+)	0.0000 (+)	0.0000 (+)	0.0000 (+)	0.0000 (+)	0.0000 (+)	0.0000 (+)	0.0000 (+)	0.0000 (+)
0.2519 (=)	0.0022 (+)	0.0000 (+)	0.0000 (+)	0.0000 (+)	0.0000 (+)	0.0000 (+)	0.0000 (+)	0.0000 (+)	0.0000 (+)	0.0000 (+)	0.0000 (+)	0.0000 (+)	0.0000 (+)	0.0000 (+)
0.5692 (=)	0.6627 (=)	0.9587 (=)	0.0032 (+)	0.0000 (+)	0.0000 (+)	0.0000 (+)	0.0000 (+)	0.0000 (+)	0.0000 (+)	0.0000 (+)	0.0000 (+)	0.0000 (+)	0.0000 (+)	0.0000 (+)
0.0005 (+)	0.0005 (-)	0.0000 (-)	0.0002 (-)	0.0000 (+)	0.0000 (+)	0.0007 (+)	0.0000 (+)	0.0000 (+)	0.0000 (+)	0.0000 (+)	0.8187 (=)	0.0000 (+)	0.0000 (+)	0.0004 (+)
0.0003 (+)	0.0000 (-)	0.0000 (+)	0.0000 (+)	0.0000 (+)	0.0000 (+)	0.0000 (+)	0.0000 (+)	0.0000 (+)	0.0000 (+)	0.0000 (+)	0.0000 (+)	0.0000 (+)	0.0000 (+)	0.0000 (+)
0.5592 (=)	0.0038 (-)	0.0156 (-)	0.7731 (=)	0.0150 (+)	0.0000 (+)	0.0004 (+)	0.0015 (+)	0.1224 (=)	0.3183 (=)	0.1023 (=)	0.6952 (=)	0.0000 (+)	0.0012 (+)	0.0594 (=)
0.0000 (+)	0.0000 (+)	0.0292 (-)	0.0000 (+)	0.0000 (+)	0.0000 (+)	0.0575 (=)	0.0000 (+)	0.0000 (+)	0.0000 (+)	0.0000 (+)	0.0000 (+)	0.0000 (+)	0.0000 (+)	0.0000 (+)
0.0004 (+)	0.0000 (+)	0.0015 (+)	0.0000 (+)	0.0000 (+)	0.0000 (+)	0.0000 (+)	0.0000 (+)	0.0000 (+)	0.0000 (+)	0.0000 (+)	0.0000 (+)	0.0000 (+)	0.0000 (+)	0.0000 (+)
(6|6|0)	(6|2|4)	(6|3|3)	(9|2|1)	(12|0|0)	(12|0|0)	(11|1|0)	(12|0|0)	(11|1|0)	(11|1|0)	(11|1|0)	(10|2|0)	(12|0|0)	(12|0|0)	(11|1|0)
