# Supplementary material for: An Improved Red-Billed Blue Magpie Algorithm and Its Application to Constrained Optimization Problems
Source: Biomimetics (Basel). 2025 Nov 20;10(11):788. doi: 10.3390/biomimetics10110788 (PMC12650757; doi:10.3390/biomimetics10110788)
Supplement: Supplementary file 1 [file biomimetics-10-00788-s001.zip › Table S3 Strategies Effectiveness and Parameter Sensitivity Analysis.xlsx]

## Sheet: CEC-2017 Ablation Experiment
Function		IRBMO	IRBMO-C	IRBMO-B	IRBMO-P	IRBMO-CB
F1	Mean	3294.3	22637.9	6408.41	4150.18	8710.12
	Std	2913.17	53764.2	8939.62	3832.65	6844.23
	Best	116.269	848.7	137.135	396.339	641.869
	Worst	8986.84	302569	35187.1	14877.3	22881.1
F3	Mean	1455.81	2014.25	1036.01	3224.87	1112.42
	Std	751.483	1202.21	650.326	1762.04	509.941
	Best	642.878	860.647	397.383	886.24	447.198
	Worst	4072.76	6474.44	3215.74	8532.56	2712.85
F4	Mean	494.288	510.931	513.641	508.311	501.174
	Std	15.5684	22.1645	27.1823	15.0333	23.0041
	Best	459.049	475.562	463.589	471.544	473.222
	Worst	518.91	570.751	590.571	542.315	565.494
F5	Mean	554.981	570.636	572.531	558.739	568.161
	Std	16.1448	22.0833	18.1553	10.1592	16.855
	Best	522.008	541.444	536.782	541.167	533.308
	Worst	595.752	621.124	608.736	586.785	606.581
F6	Mean	600.668	601.331	601.672	600.803	602.332
	Std	0.336441	0.843074	1.41831	0.584196	2.07656
	Best	600.225	600.195	600.114	600.252	600.33
	Worst	601.53	603.532	606.621	602.713	610.013
F7	Mean	795.289	808.475	812.923	793.696	810.527
	Std	16.0968	27.8459	21.5824	17.999	20.8456
	Best	767.039	767.825	762.12	761.628	761.128
	Worst	831.007	879.074	865.095	830.055	853.821
F8	Mean	852.982	869.715	870.038	848.847	865.89
	Std	16.0247	19.241	20.7592	15.3971	21.8196
	Best	830.884	837.716	833.096	818.812	828.948
	Worst	897.7	909.071	914.317	888.854	927.12
F9	Mean	999.698	1020.36	1174.27	970.381	1044.69
	Std	83.8134	140.078	319.652	91.2111	120.586
	Best	907.984	911.525	943.135	905.152	918.514
	Worst	1268.51	1515.98	2314.17	1375.27	1437.09
F10	Mean	4805.19	5121.46	5333.55	5175.53	5338.18
	Std	667.644	808.097	864.512	569.597	780.559
	Best	2944.42	3089.96	3486.25	3813.2	3402.68
	Worst	6593.43	6559.27	7004.95	6341.68	7187.57
F11	Mean	1189.39	1208.71	1214.8	1175.28	1207.03
	Std	34.0791	35.798	41.7422	33.2566	35.8244
	Best	1115.87	1137.64	1147.51	1117	1134.97
	Worst	1255.44	1286.83	1292	1224.43	1308.02
F12	Mean	145341	119193	78665.9	255016	102125
	Std	274754	107241	58187.2	388337	130159
	Best	13151	19567.7	15917.5	13704.8	16393.7
	Worst	1.46346e+06	484118	270597	1.99885e+06	657193
F13	Mean	11130.5	15461.6	24018.5	10265.4	8847.6
	Std	17387.9	13346.6	24140.7	11037.8	7645.63
	Best	2007.07	1595.04	3055.61	2708.84	1568.06
	Worst	62370.4	54980.6	65888.5	60778.5	33808.7
F14	Mean	1498.59	1509.41	1501.49	1494.89	1511.33
	Std	24.383	26.9998	29.9951	23.0386	27.7473
	Best	1452.92	1455.06	1451.9	1454.4	1472.59
	Worst	1561.26	1569.62	1581.67	1553.17	1602.05
F15	Mean	2030.11	3678.98	2054.57	2039.86	2143.6
	Std	219.791	7433.73	207.117	137.66	224.476
	Best	1661.04	1782.09	1782.55	1790.98	1666.5
	Worst	2610.5	42912.5	2502.74	2279.36	2757.7
F16	Mean	2433.33	2595.48	2549.24	2345.09	2616.01
	Std	264.368	255.651	345.065	257.405	330.18
	Best	1894.1	2032.56	1767.59	1821.66	1949.1
	Worst	2909.39	3279.77	3161.71	2905	3125.2
F17	Mean	2008.08	2030.39	2044.72	1999.17	2042.73
	Std	130.353	111.594	140.636	125.383	171.673
	Best	1781.39	1790.53	1824.71	1753.89	1803.68
	Worst	2369.12	2290.4	2378.66	2219.35	2536.38
F18	Mean	2233.81	2317.23	2266.99	2558.77	2259.87
	Std	135.462	230.101	188.461	1365.31	180.382
	Best	1964.53	2030.36	2015.52	2042.63	2018.33
	Worst	2518.87	2964.03	2870.1	9715.37	2817.83
F19	Mean	2019.39	2150.65	2073.82	2021.13	2553.06
	Std	51.1112	384.29	92.8615	65.5467	2805.16
	Best	1942.08	1956.2	1946.62	1939.23	1937.1
	Worst	2154.85	4139.14	2345.64	2188.25	17400.6
F20	Mean	2334.87	2332.98	2362.24	2336.47	2333.98
	Std	140.514	141.438	157.838	138.133	120.06
	Best	2104.65	2086.19	2098.52	2073.29	2122.87
	Worst	2654.48	2636.25	2668.27	2612.6	2713.05
F21	Mean	2350.28	2379.02	2377.72	2354.39	2378.39
	Std	14.1123	20.5619	20.0245	12.9132	19.2781
	Best	2315.77	2347.6	2347.01	2329.86	2340.94
	Worst	2384.04	2450.84	2428.9	2382.16	2429.84
F22	Mean	3631.06	4481.92	4539.57	4853.6	5004.29
	Std	1966.13	2015.62	2103.1	2068.18	2044.64
	Best	2300.02	2300.17	2300.34	2300.04	2300.1
	Worst	7669.2	7823.65	8155.04	7207.69	8077.95
F23	Mean	2712.53	2774.01	2758.4	2713.9	2769.49
	Std	17.6709	59.5421	36.4421	21.5522	70.5968
	Best	2683.33	2715.47	2702.56	2679.66	2709.75
	Worst	2749.09	2913.33	2820.87	2781.45	3039.68
F24	Mean	2874.93	2931.35	2934.69	2880.15	2938.34
	Std	17.06	24.1447	36.466	15.1153	36.6518
	Best	2848.18	2877.27	2887.07	2860.19	2892.03
	Worst	2910.72	2973.35	3026.3	2922.49	3014.01
F25	Mean	2889.19	2899.52	2898.3	2892.83	2898.68
	Std	7.06782	16.7547	14.9435	12.7822	15.3476
	Best	2883.69	2884.58	2883.84	2883.77	2887.4
	Worst	2925.08	2942.99	2949.24	2941.51	2940.05
F26	Mean	4332.05	4559.01	4538.89	4272.32	4652.91
	Std	247.533	549.958	574.317	351.963	725.429
	Best	3919.23	2800.64	2958.42	2804.13	2802.75
	Worst	4963.7	5392.2	5901.61	4771.47	6067.71
F27	Mean	3219.2	3234.5	3228.96	3220.98	3232.64
	Std	12.8563	27.912	12.0827	12.8134	21.5086
	Best	3201.28	3198.53	3209.28	3203.39	3191.39
	Worst	3245.25	3319.15	3258.12	3259.23	3270.05
F28	Mean	3232.9	3276.09	3250	3231.21	3254.6
	Std	24.1242	48.0575	40.211	25.5283	33.7217
	Best	3201.32	3209.22	3209.78	3199.21	3209.75
	Worst	3284.27	3399.5	3424.74	3331.77	3387.3
F29	Mean	3776.44	3830.13	3866.27	3723.6	3828.06
	Std	171.371	153.055	211.284	176.628	196.217
	Best	3426.47	3597.64	3524.37	3433.51	3528.18
	Worst	4107.12	4112.31	4313.64	4271.04	4256
F30	Mean	13819.2	18172.1	13918.3	18895.3	14249.1
	Std	5724.12	16797.3	5761.17	11581.1	7953.82
	Best	7888.76	7132.27	6641.08	10329.5	6370.77
	Worst	28897.1	96269.2	28224.6	66602.5	46311.4
(W|T|L)			(27-0-2)	(27-0-2)	(18-0-11)	(25-0-4)

## Sheet: Ablation Experiment's Wilcoxon
	IRBMO-C	IRBMO-B	IRBMO-P	IRBMO-CB
F1	0.0000 (+)	0.4733 (=)	0.3403 (=)	0.0009 (+)
F3	0.0199 (+)	0.0014 (-)	0.0000 (+)	0.0933 (=)
F4	0.0014 (+)	0.0008 (+)	0.0029 (+)	0.3255 (=)
F5	0.0046 (+)	0.0006 (+)	0.2282 (=)	0.0038 (+)
F6	0.0006 (+)	0.0002 (+)	0.5997 (=)	0.0000 (+)
F7	0.1120 (=)	0.0007 (+)	0.6952 (=)	0.0022 (+)
F8	0.0006 (+)	0.0004 (+)	0.3711 (=)	0.0133 (+)
F9	0.8650 (=)	0.0014 (+)	0.0351 (-)	0.1023 (=)
F10	0.0339 (+)	0.0083 (+)	0.0251 (+)	0.0042 (+)
F11	0.0501 (=)	0.0122 (+)	0.1580 (=)	0.1055 (=)
F12	0.4553 (=)	0.6204 (=)	0.0184 (+)	0.7618 (=)
F13	0.0026 (+)	0.0014 (+)	0.0905 (=)	0.3632 (=)
F14	0.1335 (=)	0.9587 (=)	0.4553 (=)	0.0877 (=)
F15	0.0076 (+)	0.6843 (=)	0.5106 (=)	0.0281 (+)
F16	0.0303 (+)	0.1373 (=)	0.1809 (=)	0.0215 (+)
F17	0.3329 (=)	0.3632 (=)	0.8883 (=)	0.5592 (=)
F18	0.3042 (=)	0.6414 (=)	0.1297 (=)	0.8650 (=)
F19	0.0004 (+)	0.0112 (+)	0.7958 (=)	0.1669 (=)
F20	0.8650 (=)	0.5201 (=)	0.6843 (=)	0.8883 (=)
F21	0.0000 (+)	0.0000 (+)	0.2973 (=)	0.0000 (+)
F22	0.0303 (+)	0.0144 (+)	0.0378 (+)	0.0033 (+)
F23	0.0000 (+)	0.0000 (+)	0.9941 (=)	0.0000 (+)
F24	0.0000 (+)	0.0000 (+)	0.2116 (=)	0.0000 (+)
F25	0.0032 (+)	0.0018 (+)	0.1055 (=)	0.0003 (+)
F26	0.0002 (+)	0.0037 (+)	0.8650 (=)	0.0004 (+)
F27	0.0176 (+)	0.0028 (+)	0.4733 (=)	0.0099 (+)
F28	0.0000 (+)	0.0315 (+)	0.8534 (=)	0.0029 (+)
F29	0.2398 (=)	0.1494 (=)	0.1537 (=)	0.6309 (=)
F30	0.1373 (=)	0.8534 (=)	0.0076 (+)	0.9941 (=)
	(19|10|0)	(18|10|1)	(6|22|1)	(16|13|0)

## Sheet: Strategies Effectiveness
Function		P=0.05	P=0.1	P=0.15	P=0.2
F1	Mean	3294.3	3484.83	4462.13	4160.58
	Std	2913.17	3351.42	5215.4	4333.8
	Best	116.269	129.962	252.271	170.39
	Worst	8986.84	10960.9	16762.9	16659.3
F3	Mean	1455.81	1752.1	2219.33	3347
	Std	751.483	665.583	1075.78	1925.59
	Best	642.878	820.494	573.572	886.115
	Worst	4072.76	3169.8	5677.91	7769.66
F4	Mean	494.288	501.996	493.422	496.532
	Std	15.5684	15.646	22.6746	26.4722
	Best	459.049	468.927	421.186	423.386
	Worst	518.91	520.067	520.346	552.048
F5	Mean	554.981	561.323	563.542	559.787
	Std	16.1448	18.7723	16.7186	16.0708
	Best	522.008	524.908	524.915	525.096
	Worst	595.752	601.685	589.321	594.925
F6	Mean	600.668	601.614	602.069	603.074
	Std	0.336441	0.559926	1.02792	1.71146
	Best	600.225	600.285	600.73	601.092
	Worst	601.53	602.875	605.37	608.714
F7	Mean	795.289	801.758	801.412	807.372
	Std	16.0968	21.534	23.8543	18.6926
	Best	767.039	769.212	767.848	779.095
	Worst	831.007	846.484	867.23	852.036
F8	Mean	852.982	858.153	856.128	859.522
	Std	16.0247	18.0996	14.6376	20.2592
	Best	830.884	828.937	833.867	827.975
	Worst	897.7	894.988	894.685	921.895
F9	Mean	999.698	997.612	1029.52	1114.87
	Std	83.8134	69.8713	111.086	215.188
	Best	907.984	931.268	919.42	940.375
	Worst	1268.51	1209.14	1314.83	2052.9
F10	Mean	4805.19	5002.04	5015.28	5238.48
	Std	667.644	804.227	781.915	643.752
	Best	2944.42	3152.29	3432.32	4100.59
	Worst	6593.43	6624.1	7128.64	6571.41
F11	Mean	1189.39	1189.19	1196.48	1193.33
	Std	34.0791	36.9282	50.1197	41.5976
	Best	1115.87	1130.97	1130.62	1136.32
	Worst	1255.44	1279.25	1364.74	1294.99
F12	Mean	145341	133128	133389	117032
	Std	274754	131521	185686	127094
	Best	13151	10251.4	27194	19270.2
	Worst	1.46346e+06	550144	996744	546214
F13	Mean	11130.5	9185.55	6874.91	6178.43
	Std	17387.9	14424.4	3801.21	2426.22
	Best	2007.07	2331.99	2198.04	2550.34
	Worst	62370.4	62301.4	18801.6	11844.8
F14	Mean	1498.59	1504.59	1498.28	1498.96
	Std	24.383	21.101	28.398	26.4158
	Best	1452.92	1464.99	1455.4	1446.71
	Worst	1561.26	1548.21	1585.3	1554.5
F15	Mean	2030.11	2039.81	1989.69	2007.08
	Std	219.791	201.292	149.615	195.508
	Best	1661.04	1748.57	1703.38	1734.29
	Worst	2610.5	2436.15	2331.63	2695.32
F16	Mean	2433.33	2454.18	2467.56	2368.15
	Std	264.368	189.339	278.903	229.22
	Best	1894.1	2098.4	1972.39	1980.65
	Worst	2909.39	2829.28	2948.62	2861.08
F17	Mean	2008.08	1985.39	1983.04	1947.81
	Std	130.353	130.292	156.021	125.329
	Best	1781.39	1800.27	1761.12	1767.61
	Worst	2369.12	2310.82	2268.74	2197.21
F18	Mean	2233.81	2214.81	2308.28	2265.36
	Std	135.462	128.489	438.556	154.735
	Best	1964.53	1988.67	2041.5	1995.13
	Worst	2518.87	2488.2	4508.72	2574.77
F19	Mean	2019.39	2044.33	2034.58	2048.76
	Std	51.1112	58.7457	51.5058	58.9908
	Best	1942.08	1973.78	1938.91	1955.84
	Worst	2154.85	2252.11	2116.76	2178.95
F20	Mean	2334.87	2389.09	2336.81	2350
	Std	140.514	166.555	117.211	129.633
	Best	2104.65	2148.97	2138.39	2099.06
	Worst	2654.48	2802.83	2623.99	2638.59
F21	Mean	2350.28	2355.13	2354.02	2362.15
	Std	14.1123	14.8618	14.1157	16.9451
	Best	2315.77	2328.89	2331.7	2333.08
	Worst	2384.04	2390.47	2382.25	2407.17
F22	Mean	3631.06	4149.63	3696.92	3524.92
	Std	1966.13	2192.51	2017.83	2082.93
	Best	2300.02	2300.04	2300.04	2300.08
	Worst	7669.2	7263.73	7209.87	7606.08
F23	Mean	2712.53	2709.85	2714.18	2706.95
	Std	17.6709	20.3456	25.3838	16.8005
	Best	2683.33	2672.47	2667.21	2677.63
	Worst	2749.09	2749.09	2808.37	2738.9
F24	Mean	2874.93	2879.96	2878.03	2879.01
	Std	17.06	17.334	20.4979	16.3144
	Best	2848.18	2852.17	2848.35	2853.76
	Worst	2910.72	2917.72	2919.27	2919.37
F25	Mean	2889.19	2887.96	2892.41	2892.43
	Std	7.06782	1.74649	11.5847	12.1103
	Best	2883.69	2883.94	2883.54	2883.71
	Worst	2925.08	2891.57	2925.6	2925.2
F26	Mean	4332.05	4257.32	4300.9	4339.58
	Std	247.533	318.175	343.38	216.894
	Best	3919.23	2914.09	2900.88	3904.82
	Worst	4963.7	4730.86	4835.68	4801.38
F27	Mean	3219.2	3218.1	3215.64	3215.89
	Std	12.8563	13.7858	16.7917	15.5534
	Best	3201.28	3196.88	3186.22	3181.04
	Worst	3245.25	3248.53	3263.81	3257.09
F28	Mean	3232.9	3220.81	3221.31	3226.68
	Std	24.1242	13.6162	17.523	26.8853
	Best	3201.32	3206.34	3203.54	3134.56
	Worst	3284.27	3264.07	3278.97	3283.65
F29	Mean	3776.44	3724.7	3724.92	3774.42
	Std	171.371	154.061	152.876	155.118
	Best	3426.47	3503.08	3485.31	3473.99
	Worst	4107.12	4142.13	4146.7	4083.82
F30	Mean	13819.2	14350.4	15041.1	16836.2
	Std	5724.12	6784.15	4722.68	6083.54
	Best	7888.76	6700.01	8067.22	7986.14
	Worst	28897.1	33288.7	24147.5	33229.7
(W|T|L)			(17-0-12)	(19-0-10)	(19-0-10)
